# Supplementary material for: Myelodysplastic Syndrome associated TET2 mutations affect NK cell function and genome methylation
Source: Nat Commun. 2023 Feb 3;14:588. doi: 10.1038/s41467-023-36193-w (PMC9898569; doi:10.1038/s41467-023-36193-w)
Supplement: Supplementary file 3 — Supplementary Data 1 [file 41467_2023_36193_MOESM3_ESM.xlsx]

## Sheet: Feuil1
Supplementary Data 1. MDS/CMML patients' individual clinical information.
Patient	Age	Sex	MDS	Cat-IPSS	Treatment at sample date	Karyotype	TET-2/IDH1/IDH2			VAF (%)	Other Mutated genes	Lymphocyte count at diagnosis
			diagnosis*				Gene	DNA mutation	Impact on protein
WT01	73	f	EB1	low	Lenalidomide	46,XX,del(5)(q13q33)[17]/46,XX[3]					TP53	0.99
WT02	74	m	EB2	high	Untreated	46,XY,del(5)(q23q33)[13]/46,XY[7]					ASXL1	1.7
WT03	81	m	MLD	low	Darbepoietin	46,XY[22]					Ø	1.06
WT04	70	m	MLD	high	Untreated	47,XY,+8[17]/46,XY[3]					ASXL1/U2AF1	0.85
WT05	63	f	MLD	low	Untreated	46,XX[20]					Ø	1.6
WT06	75	m	EB1	high	Untreated	47;XY,+8[17]/46,XY[3]					Ø	1.17
WT07	75	m	MLD	low	Untreated	del20q					Ø	2.1
WT08	73	f	SLD	low	Untreated	normal					U2AF1	2.2
WT09	61	f	5q	low	Lenalidomide	46,XX,del(5)					ASXL1	1.28
WT10	71	m	MLD	low	Untreated	46,XY,del(20)(q11)[21]/46,XY[3]					Ø	0.8
WT11	71	f	SLD	low	Untreated	46,XX[20]					Ø	0.94
WT12	62	m	RS-SLD	low	Untreated	46,XY[23]					EZH2/SF3B1	1.6
WT13	62	f	SLD	low	Untreated	46,XX[20]					DNMT3a	1.9
WT14	85	m	SLD	low	Untreated	45,X,-Y[21]/46,XY[1]					PTPN11	0.3
WT15	70	m	MLD	low	Prednisone 30mg	46,XY[25]					Ø	0.2
WT16	72	m	MLD	high	Untreated	46,XY,del(11)(q1?4)[11]/46,idem,t(5;6)(p11;q11) [2]/46,XY[8]					Ø	1.1
WT17	67	m	EB1	low	Untreated	46,XY[23]					SF3B1	1.9
WT18	75	f	SLD	low	Untreated	46,XX[21]					ASXL1/BCOR/EZH2	Unknown
WT19	60	m	RS-SLD	low	Untreated	46,XX[20]					Ø	1.1
WT20	75	m	SLD	low	Untreated	46,XY[23]					Ø	1.13
WT21	71	m	CMML	low	Untreated	46,XY[20]					Ø	0.9
WT22	68	m	RS-SLD	high	Untreated	46,XY,del(7)(q2?1)[15]/46,XY[6]					CBL/ETV6/U2AF1	1.7
WT23	84	f	MLD	low	Untreated	45,X,-Y[4]/46,XY[17]					Ø	0.5
WT24	75	f	MLD	low	Untreated	46,XX[22]					SF3B1	Unknown
WT25	63	m	SLD	low	Untreated	46,XX[19]					JAK2/SF3B1	1.88
WT26	54	m	CMML	low	Untreated	46,XY[22]					ASXL1/CSF3R/JAK2/KRAS/NRAS/SRSF2	2
WT27	61	f	RS-SLD	low	Untreated	46,XX[20]					SF3B1	1.6
WT28	67	f	RS-SLD	high	Lenalidomide	46,XX,+1,der(14)t(1;14)(q1?1;p11)[6]/46,XX[14]					SF3B1	Unknown
WT29	59	m	SLD	low	Untreated	46,XX[20]					Ø	1.3
WT30	82	f	EB1	low	Untreated	46,XX[25]					U2AF1	0.8
MUT01	83	f	del5q	low	Untreated	46,XX,del(5)(q23q33)[14]/46,XX[4]	TET-2	exon 10 c.4306G>T	p.E1436X	68	Ø	0.97
MUT02	63	m	CMML	low	Untreated	normal	IDH2	exon 4 c.419G>A	p.R140Q	44	SRSF2	0.4
MUT03	70	m	SLD	low	Untreated	46,XY[21]	TET-2	exon3:c.C1777T / exon10:c.C4210T	p.Q593X / p.R1404X	31 / 20	Ø	1.5
MUT04	64	f	CMML	low	Untreated	46,XX[20]	TET-2	exon 3 c.2872C>T	p.Q958X	13	ASXL1/KRAS	0.4
MUT05	86	m	MLD	low	Untreated	46,XY[20]	TET-2	exon3:c.C973T / exon3:c.A20G	p.Q325X / p.N7S	29 / 13	JAK2/SMC3/SRSF2/ZRSR2	1.2
MUT06	77	m	MLD	low	Untreated	46,XY[23]	TET-2	exon6:c.3729_3733del / exon10:c.4312dupA / exon8:c.4021dupG / exon3:c.C2887T / exon6:c.G3641A	p.K1243fs / p.E1437fs / p.L1340fs / p.Q963X / p.R1214Q	15 / 14 / 12 / 8 / 6	ASXL1/DOT1L/ZRSR2	1.06
MUT07	79	f	CMML	low	Untreated	46,XX[22]	TET-2	exon3:c.650dupC / exon3:c.C1771T	p.S217fs / p.Q591X	29 / 27	CTCF	3.1
MUT08	75	f	RS-MLD	low	Darbepoietin	normal	TET-2	exon3:c.417delA / exon9:c.G4108A	p.P139fs / p.G1370R	25 / 22	SF3B1	Unknown
MUT09	60	f	SLD	low	Untreated	46,XX[20]	TET-2	intron8:c.4047-1G>A / exon3:c.C2272T	AUCUNE / p.Q758X	85 / 8	ASXL1/RUNX1/SRSF2	1.2
MUT10	65	m	CMML	low	Untreated	46,XY[20]	TET-2	exon7:c.3893delG	p.C1298fs	89	CUX1/ZRSR2	1.48
MUT11	66	f	CMML	high	Untreated	46,XX[22]	TET-2	exon3:c.C1081T / exon3:c.C1081T / exon6:c.C3781T	p.Q361X / p.W1847X / p.R1261C	34 / 22 / 9	PHF6/SRSF2	Unknown
MUT12	66	m	CMML	low	Untreated	46,XY[21]	TET-2	c.3821_3822delAG / c.3995T>C	p.q1274RfsX25 / p.L1332P	45 / 45	KRAS/SRSF2/TP53	0.6
MUT13	73	m	CMML	low	Prednisone 7,5mg	normal	IDH2	exon 4 c.419G>A	p.R140Q	41	SRSF2	1.3
MUT14	75	m	CMML	low	Untreated	45,X,-Y[20]	TET-2	exon10:c.C4354T / exon11:c.5544delA	p.R1452X / p.S1848fs	16 / 16	PHF6	2.5
MUT15	61	m	CMML	high	Untreated	normal NA	TET-2	exon10:c.C4393T	p.R1465X	51	NRAS/SMC3	Unknown
MUT16	70	m	RS-MLD	low	Rigosertib	46,XY[20]	TET-2	exon3:c.3348dupA / exon11:c.5020_5021insCCAT	p.I1116fs / p.P1674fs	40 / 6	CUX1/DNMT3A/SF3B1	1.8
MUT17	71	f	MLD	low	Prednisone 5mg	46,XX[21]	TET-2	exon3:c.2249dupT / exon8:c.T3986A	p.I750fs / p.L1329Q	43 / 41	ASXL2	2.6
MUT18	60	m	CMML	high	Untreated	normal NA	TET-2	exon 3 c.658_663delCACACAinsGAACTTC / exon 3 c.2050delC / exon 7 c.3955-2A>G / exon 11 c.5308_5317dupCCGGGCATGT	p.H220EfsX5 / p.Q684NfsX16 / ? / p.F1773SfsX19	3 / 36 / 2 / 34	Ø	Unknown
MUT19	62	m	CMML	high	Untreated	48,XY,+8,+8[12]/49,sl,+8[5]/46,XY[4]	TET-2		p.Q1687fs / p.Q548X	33 / 32	SRSF2	1.2
MUT20	84	f	MLD	low	Prednisone 9mg	normal	IDH2	exon 4 c.419G>A	p.R140Q	41	NF1/SRSF2	0.2
MUT21	86	f	CMML	low	Untreated	46,XX[24]	TET-2	c.4393C>T	p.R1465X	69	ASXL1/DNMT3A/JAK2/PHF6	2.9
MUT22	51	m	EB1	low	Untreated	46,XY[22]	TET-2	exon11:c.4669_4672del / exon6:c.C3646T / exon7:c.T3898G	p.V1557fs / p.R1216X / p.F1300V	42 / 26 / 14	SRSF2	1.15
MUT23	66	m	CMML	high	Untreated	46,XY[25]	TET-2	exon11:c.T5625A / exon11:c.G5606A	p.C1875X / p.G1869E	49 / 49	SRSF2	1.8
MUT24	72	m	RS-SLD	low	Untreated	46,XY[21]	TET-2	exon7:c.T3860C	p.F1287S	2	ASXL1/SF3B1	Unknown
MUT25	59	f	MLD	low	Untreated	46,XX[22]	IDH1	exon4:c.C394G	p.R132G	10	Ø	Unknown
MUT26	71	f	EB1	low	Untreated	46,XX,del(5)(q13q34)[10]/46,XX[10]	TET-2	exon3:c.2286delC	p.H762fs	11	Ø	0.8
MUT27	70	f	EB1	low	Untreated	46,XX[23]	TET-2	exon3:c.1061delC	p.S354X	80	CREBBP/SRSF2	Unknown
MUT28	59	m	RS-MLD	low	Lenalidomide + Darbepoietin	46,XY[21]	TET-2	exon11:c.4541delT	p.L1514fs	79	CBL/RAD21/SF3B1/TP53	Unknown
MUT29	85	m	CMML	low	Untreated	46,XX[25]	IDH1	exon4:c.C394T	p.R132C	45	SRSF2	Unknown
MUT30	70	m	MLD	low	Untreated	normal	TET-2	exon6:c.G3782A	p.R1261H	22	BRCC3/KMT2D-MLL2/PHF6	Unknown
MUT31	67	m	EB1	low	Eltrombopag	46,XY[21]	TET-2	exon5:c.T3577A / exon7:c.G3818C	p.C1193S / p.C1273S	38 / 34	SRSF2	2.1
MUT32	84	m	RS-MLD	low	Darbepoietin	45,X,-Y[20]	TET-2	exon11:c.A5603G / exon11:c.A5770G	p.H1868R / p.K1924E	46 / 41	KMT2A-MLL/SF3B1	2.7
MUT33	82	m	CMML	low	Untreated	46,XY[30]	TET-2	exon11:c.4895delA / exon10:c.4400delG	p.Q1632fs / p.R1467fs	42 / 41	PHF6	2.3
			* SLD = MDS with single-lineage dysplasia; MLD = MDS with multilineage dysplasia; RS-SLD = MDS with ring sideroblasts and with single-lineage dysplasia; RS-MLD = MDS with ring sideroblasts and with multilineage dysplasia; del5q = MDS with isolated del(5q); EB1 = MDS with excess blasts (5 to 9 percent blasts in the bone marrow or 2 to 4 percent blasts in the blood); EB2 = MDS with excess blasts (1…
