# Supplementary material for: Myelodysplastic Syndrome associated TET2 mutations affect NK cell function and genome methylation
Source: Nat Commun. 2023 Feb 3;14:588. doi: 10.1038/s41467-023-36193-w (PMC9898569; doi:10.1038/s41467-023-36193-w)
Supplement: Supplementary file 4 — Supplementary Data 2 [file 41467_2023_36193_MOESM4_ESM.xlsx]

## Sheet: Feuil3
Supplementary Data 2. List of 15,827 Differentially Methylated Sites (Methylation diff ≥ 20%, Unadjusted P-Value ≤ 0,05)
Hypermethylated Sites
Chromosome	Start	Mean difference	Log2 fold-change	P-Value	Adjusted P-Value	Mean TET2 mut	Mean TET2/IDH wt	Mean Cov TET2 mut	Mean Cov TET2/IDH wt
chr6	126643633	1	6.65821	5.02424e-11	4.55307e-06	1	0	16	15.5
chr9	128066863	1	6.65821	5.02424e-11	4.55307e-06	1	0	18.3333	20.5
chr9	128066870	1	6.65821	5.02424e-11	4.55307e-06	1	0	18.3333	20.5
chr9	129341095	1	6.65821	5.02424e-11	4.55307e-06	1	0	13.6667	13
chr9	135712008	1	6.65821	5.02424e-11	4.55307e-06	1	0	19.3333	14.5
chr13	68712360	1	6.65821	5.02424e-11	4.55307e-06	1	0	35.3333	24.5
chr19	17002418	1	6.65821	5.02424e-11	4.55307e-06	1	0	12	18.5
chr19	43626923	1	6.65821	5.02424e-11	4.55307e-06	1	0	15.6667	19.5
chr19	50595584	1	6.65821	5.02424e-11	4.55307e-06	1	0	18.3333	13.5
chr20	17613510	1	6.65821	5.02424e-11	4.55307e-06	1	0	21	15.5
chr22	27032544	1	6.65821	5.02424e-11	4.55307e-06	1	0	33	14.5
chr2	135872340	0.99005	6.64393	0.0060117	0.263018	0.99005	0	62.3333	17.5
chr1	31570438	0.97619	4.90078	0.00593226	0.259707	1	0.0238095	27	21
chr1	37911072	0.974138	6.62079	0.00912587	0.394766	0.974138	0	76	14
chr16	35552841	0.973958	5.02626	0.0246832	1	0.994792	0.0208333	59.6667	32
chr12	4242678	0.970588	4.67959	0.00655279	0.285885	1	0.0294118	15.6667	15.5
chr1	1068252	0.969697	6.61426	0.00975785	0.421145	0.969697	0	17	13.5
chr19	19202010	0.966667	6.60979	0.0101575	0.437975	0.966667	0	27.6667	14
chr16	88903320	0.960048	5.42859	0.0339764	1	0.972868	0.0128205	54.3333	25.5
chr11	44632908	0.959091	6.59856	0.0123232	0.528282	0.959091	0	30.3333	24
chr18	78686221	0.957353	6.59597	0.0126584	0.542199	0.957353	0	42.3333	38
chr2	150551036	0.955128	6.59265	0.0115106	0.494456	0.955128	0	37	14
chr17	77811828	0.952381	6.58854	0.0118029	0.506698	0.952381	0	36	29
chr1	1758950	0.944982	5.21591	0.0393528	1	0.961111	0.016129	37.6667	52
chr18	58431421	0.944444	3.94549	0.00879728	0.380929	1	0.0555556	21.3333	22.5
chr10	131646867	0.943396	6.575	0.012701	0.543947	0.943396	0	39	13
chr9	128424791	0.941176	3.87531	0.00903244	0.390882	1	0.0588235	31	48
chr9	137031601	0.9375	3.80023	0.00928906	0.40156	1	0.0625	19.3333	14
chr15	23562109	0.9375	6.56605	0.0132518	0.566463	0.9375	0	27.3333	13.5
chr21	25284050	0.9375	3.80023	0.00928906	0.40156	1	0.0625	17	13.5
chr17	81456501	0.931034	6.55618	0.0138284	0.59021	0.931034	0	33	37.5
chr2	69946327	0.930927	5.24841	0.0425299	1	0.946078	0.0151515	36	24.5
chr9	133916626	0.928571	3.63268	0.0098823	0.426391	1	0.0714286	19.3333	23.5
chr11	1689647	0.928571	3.63268	0.0098823	0.426391	1	0.0714286	13.6667	35
chr12	116575924	0.92803	6.55156	0.017464	0.738508	0.92803	0	29	23
chr11	17736707	0.92619	5.15915	0.0440681	1	0.942857	0.0166667	29.6667	34
chrX	108477535	0.925	3.57075	0.0101094	0.435995	1	0.075	20	16
chr18	66866821	0.922222	6.5426	0.0145777	0.621204	0.922222	0	62	31
chr17	41973793	0.921875	3.51866	0.0103039	0.444079	1	0.078125	24.6667	23
chr10	24278281	0.919048	6.53768	0.0184674	0.778951	0.919048	0	30.3333	26
chr12	131642838	0.917094	4.31645	0.0490249	1	0.955556	0.0384615	26.6667	13.5
chr7	1385285	0.916667	3.43582	0.0106204	0.457416	1	0.0833333	23.3333	12
chr20	32357151	0.916667	6.53398	0.0150329	0.640093	0.916667	0	33	22
chr1	88164822	0.91547	6.53212	0.0165295	0.700852	0.91547	0	27.3333	19.5
chr4	99722913	0.914773	3.40684	1.85471e-05	0.00231291	1	0.0852273	36.3333	23
chr1	1182239	0.913978	6.52979	0.0152492	0.649185	0.913978	0	24	24.5
chr7	921721	0.913043	6.52833	0.0153239	0.652247	0.913043	0	35	31.5
chr11	58963957	0.913043	3.38087	0.0108353	0.4664	1	0.0869565	22	22
chr19	5448577	0.911765	3.36197	0.0109102	0.469574	1	0.0882353	31	26
chr22	50207517	0.910256	3.33999	0.010998	0.47323	1	0.0897436	22.3333	26
chr5	141854066	0.91	3.33628	0.0110129	0.473835	1	0.09	20	34
chr16	370169	0.909091	6.52214	0.0156368	0.664843	0.909091	0	14.6667	25
chr17	28508057	0.909091	6.52214	0.0156368	0.664843	0.909091	0	32.6667	18
chr19	4220886	0.909091	3.32323	0.0110654	0.475887	1	0.0909091	16	11.5
chr20	61295797	0.909091	6.52214	0.0156368	0.664843	0.909091	0	23.3333	13.5
chr19	1865901	0.907407	3.29936	0.0111621	0.479889	1	0.0925926	32.3333	22.5
chr22	48210444	0.907059	6.51894	0.0187452	0.79019	0.907059	0	28	16
chr4	6390746	0.906433	6.51796	0.0158448	0.673298	0.906433	0	38.3333	49
chr17	285514	0.905983	6.51725	0.0158798	0.674665	0.905983	0	36	23.5
chr15	28936964	0.904762	3.26263	0.0113126	0.486236	1	0.0952381	22.6667	18.5
chr17	75570187	0.904762	3.26263	0.0113126	0.486236	1	0.0952381	22	16
chrX	47387185	0.902918	6.51241	0.0168023	0.711905	0.902918	0	26.3333	31
chr11	119695474	0.902439	3.23113	0.0114434	0.491659	1	0.097561	14.3333	27.5
chr7	132508989	0.901961	6.5109	0.016191	0.687412	0.901961	0	24	42.5
chr9	138149913	0.901639	6.51039	0.0162157	0.688214	0.901639	0	39.6667	15
chr1	54309681	0.9	3.19878	0.0115794	0.497302	1	0.1	22.3333	17.5
chr9	89639447	0.9	3.19878	0.0115794	0.497302	1	0.1	22	24
chr12	3014874	0.9	3.19878	0.0115794	0.497302	1	0.1	18.6667	13.5
chr7	29421088	0.899122	6.5064	0.000105549	0.00826335	0.899122	0	42.6667	18
chr22	21677012	0.897703	3.27091	0.0416983	1	0.991453	0.09375	35.3333	14.5
chr3	128746819	0.897698	3.1689	3.89452e-07	0.000154585	1	0.102302	35.3333	20
chr3	195203856	0.896552	6.50232	0.0166042	0.703841	0.896552	0	18	17
chr4	48236767	0.895833	6.50117	0.0166587	0.706063	0.895833	0	24.6667	18.5
chr18	31411160	0.895833	3.14514	0.0118087	0.506912	1	0.104167	24.6667	30
chr22	20607258	0.895833	3.14514	0.0118087	0.506912	1	0.104167	19	24.5
chr9	2130289	0.895441	6.50055	0.021	0.878951	0.895441	0	28.6667	17
chr20	60559731	0.894949	6.49977	0.0209834	0.878347	0.894949	0	22	33
chr18	656728	0.894737	3.13135	0.0118685	0.509404	1	0.105263	19	16
chr3	195203873	0.891667	6.49452	0.0169732	0.718786	0.891667	0	29	17
chr16	19523486	0.888889	6.49007	0.0171816	0.72714	0.888889	0	31.6667	22
chr18	24662756	0.888889	3.05995	0.0121836	0.522489	1	0.111111	18.3333	24
chr9	106932328	0.887879	3.04797	9.03861e-07	0.000276794	1	0.112121	23.6667	13
chr9	15123731	0.883333	6.48113	0.0175959	0.743819	0.883333	0	34	31
chr17	82427843	0.880952	2.96838	0.0126022	0.53989	1	0.119048	15.6667	16.5
chr19	58216873	0.880952	2.96838	0.0126022	0.53989	1	0.119048	17	16.5
chr7	55021231	0.880921	6.47723	0.022331	0.931153	0.880921	0	58	30
chr6	158758977	0.88	2.95777	9.97077e-05	0.0079282	1	0.12	48.6667	30
chr12	34343204	0.878788	6.47377	0.017933	0.757662	0.878788	0	21.6667	26
chr12	562275	0.878442	2.94059	1.23401e-06	0.000340941	1	0.121558	24	36
chr6	163603143	0.875	2.90332	0.0129103	0.552366	1	0.125	17.3333	13
chr9	93599766	0.875	2.90332	0.0129103	0.552366	1	0.125	26.3333	13.5
chr12	30851805	0.875	2.90332	0.0129103	0.552366	1	0.125	23.6667	25
chr19	13961921	0.875	2.90332	0.0129103	0.552366	1	0.125	39.6667	18
chr21	17530670	0.875	2.90332	6.90788e-06	0.00114299	1	0.125	17	15
chr20	47741164	0.873016	6.46437	0.0183596	0.774713	0.873016	0	46.3333	22.5
chr17	285649	0.871795	6.46237	0.0184498	0.778265	0.871795	0	36	23.5
chr1	2855773	0.86845	6.45689	0.0224594	0.935977	0.86845	0	15.6667	12.5
chr11	130598711	0.868421	2.83468	0.0132458	0.56623	1	0.131579	32.3333	25
chr8	144260654	0.867703	6.45566	0.0231969	0.964799	0.867703	0	49.6667	12
chr17	6893975	0.866667	6.45396	0.0188281	0.793289	0.866667	0	21	22
chr21	45868322	0.866667	6.45396	0.0188281	0.793289	0.866667	0	27.3333	20
chr13	19345246	0.865385	2.80406	0.0133992	0.572556	1	0.134615	31	22
chr6	106143565	0.864701	6.45072	0.0238275	0.98935	0.864701	0	41	59
chrX	129966938	0.864198	6.44989	0.0190104	0.800625	0.864198	0	18.3333	12.5
chr4	8959739	0.863636	2.78673	0.0134871	0.576228	1	0.136364	27.6667	23
chr16	69953861	0.861192	6.44492	4.38012e-05	0.00429333	0.861192	0	56.3333	87.5
chr9	136959726	0.86	2.75132	0.013669	0.583748	1	0.14	28.3333	23.5
chr9	136959728	0.86	2.75132	0.013669	0.583748	1	0.14	28.3333	23.5
chr22	26580805	0.859686	6.44242	8.35289e-05	0.00692743	0.859686	0	60	44.5
chr1	1896993	0.857143	2.7241	0.0138112	0.589543	1	0.142857	19.3333	18
chr9	134357199	0.857143	2.7241	0.0138112	0.589543	1	0.142857	15	17
chr12	130374962	0.857143	2.7241	0.0138112	0.589543	1	0.142857	16	12.5
chr13	111600674	0.857143	2.7241	0.0138112	0.589543	1	0.142857	23.3333	22
chr16	2712041	0.857143	2.7241	0.0138112	0.589543	1	0.142857	15.6667	16
chr22	28923966	0.857143	2.7241	0.0138112	0.589543	1	0.142857	28.6667	33
chr12	130458033	0.856061	6.4364	0.0196126	0.824511	0.856061	0	36	16.5
chr19	3832566	0.855878	6.43609	0.0218716	0.913514	0.855878	0	31	30
chr11	2270333	0.855556	6.43555	0.0196501	0.825999	0.855556	0	22.6667	27
chr2	240159723	0.854762	6.43423	0.0215174	0.899392	0.854762	0	27.3333	18
chr10	71246881	0.854532	2.69967	0.000310977	0.0190801	1	0.145468	31.3333	27.5
chr16	81789688	0.853107	6.43147	0.0198321	0.833234	0.853107	0	51.6667	35.5
chr19	16331821	0.851852	6.42937	0.0199256	0.836806	0.851852	0	18.6667	11.5
chr10	132977803	0.850694	6.42743	0.0215131	0.899243	0.850694	0	20	20.5
chr8	133501350	0.849747	2.65594	0.000333251	0.0201964	1	0.150253	28	29
chr5	32316338	0.847826	2.63874	0.014271	0.608505	1	0.152174	20.3333	22.5
chr20	20910089	0.847222	6.4216	0.0202718	0.850412	0.847222	0	16.3333	19.5
chr16	1607269	0.846154	2.62394	0.0143529	0.611956	1	0.153846	27.3333	16.5
chr11	69816407	0.84375	2.60293	0.0144705	0.616835	1	0.15625	20.3333	14.5
chr3	132906177	0.842105	2.58873	0.0145508	0.620145	1	0.157895	32.3333	25
chrX	134029468	0.841896	2.70717	0.0480726	1	0.984127	0.142231	25.3333	29.5
chr3	73624667	0.841191	6.41141	0.025497	1	0.841191	0	27.3333	34
chr3	118705648	0.840909	2.57848	0.0146091	0.622518	1	0.159091	15.6667	17
chr7	1671411	0.83871	6.4072	0.0209151	0.875767	0.83871	0	31.6667	20
chr19	18669932	0.835746	6.40215	6.29972e-06	0.00107156	0.835746	0	36.6667	23.5
chr19	699004	0.835241	6.40129	8.74952e-05	0.0071709	0.835241	0	83.3333	36.5
chr1	29412563	0.833333	6.39803	0.021327	0.891782	0.833333	0	17.6667	14
chr11	330476	0.833333	2.51525	0.0149772	0.637763	1	0.166667	16.3333	16
chr12	102885330	0.833333	6.39803	0.021327	0.891782	0.833333	0	40	22
chr20	32611376	0.833333	2.51525	0.0149772	0.637763	1	0.166667	28	15
chr1	22713971	0.832442	6.39651	0.0251715	1	0.832442	0	17.6667	15
chr17	30571674	0.831767	6.39535	0.0259895	1	0.831767	0	48.6667	19
chr3	21248176	0.828947	2.47987	0.0151895	0.646664	1	0.171053	32	37
chr17	78342421	0.827913	2.47166	5.66193e-06	0.000994906	1	0.172087	23.6667	47.5
chr14	94260146	0.827839	2.47107	1.8886e-07	9.34844e-05	1	0.172161	33.6667	17
chr6	106143589	0.825998	6.38543	0.0269976	1	0.825998	0	39.3333	51
chr4	116016737	0.825	2.44876	4.89173e-05	0.00465725	1	0.175	22.3333	21
chr7	455727	0.824053	2.51831	0.0451874	1	0.988304	0.164251	53	20.5
chr15	101398469	0.822581	2.43001	0.015497	0.659279	1	0.177419	22.6667	21
chr9	21974079	0.822222	6.3789	0.0270318	1	0.822222	0	31.6667	20
chr9	124045269	0.821705	6.378	0.022238	0.927731	0.821705	0	29.6667	25
chr12	132323673	0.821429	6.37752	0.0274858	1	0.821429	0	16.3333	18
chr16	28873172	0.821429	2.42117	0.0155526	0.661573	1	0.178571	37.6667	22
chr15	63811547	0.820952	6.37669	0.024995	1	0.820952	0	48.3333	34.5
chr1	25771901	0.820884	2.41701	1.44988e-08	1.63409e-05	1	0.179116	35.6667	36.5
chr2	241870457	0.820513	6.37593	0.0223332	0.931177	0.820513	0	31.3333	19.5
chr15	54677512	0.820513	6.37593	0.0223332	0.931177	0.820513	0	37	42.5
chr2	241191689	0.819845	2.43327	0.0280948	1	0.996124	0.176279	62.3333	34
chr8	141183520	0.81971	6.37454	0.0276334	1	0.81971	0	28.6667	23
chr19	10294511	0.818889	2.40187	2.52265e-06	0.000561582	1	0.181111	47.6667	34
chr19	38865885	0.818677	5.27995	0.0385828	1	0.830305	0.0116279	45.3333	43.5
chr17	966504	0.818182	2.39654	0.0157092	0.667728	1	0.181818	22	12
chr17	46007305	0.818182	2.39654	0.0157092	0.667728	1	0.181818	17.6667	12.5
chr11	280445	0.818031	6.37161	0.0272947	1	0.818031	0	27.3333	18.5
chr6	37519945	0.815278	6.36681	0.0279049	1	0.815278	0	42.3333	24.5
chr6	31111840	0.814951	6.36624	0.026975	1	0.814951	0	41.3333	13.5
chr11	351518	0.814815	2.37144	0.0158716	0.674339	1	0.185185	32.3333	20.5
chr17	6894175	0.814815	5.5656	0.0307532	1	0.822391	0.00757576	73.3333	58.5
chr17	28538648	0.814815	2.37144	0.0158716	0.674339	1	0.185185	30	19
chr19	639399	0.814644	6.3657	0.0248058	1	0.814644	0	35	54
chr10	22334754	0.814035	6.36463	0.0275587	1	0.814035	0	23.6667	41
chr21	34669084	0.813454	6.36362	0.0279938	1	0.813454	0	63.6667	28.5
chr20	3786031	0.813333	6.3634	0.022915	0.953896	0.813333	0	18.3333	16
chr9	137031468	0.8125	6.36194	0.0229836	0.956568	0.8125	0	19.6667	14
chr15	99494932	0.8125	6.36194	0.0229836	0.956568	0.8125	0	14.3333	21.5
chr9	135218101	0.811966	6.36101	0.0281755	1	0.811966	0	22.6667	31.5
chr19	2131763	0.810345	2.33877	0.0160872	0.683229	1	0.189655	37.3333	40.5
chr20	23035133	0.81	2.33628	0.0161038	0.683911	1	0.19	33	31.5
chr6	170103001	0.809524	2.33285	0.0161268	0.684764	1	0.190476	29.6667	30.5
chr9	132839820	0.809524	6.35671	0.0263468	1	0.809524	0	41.3333	17
chrX	9565594	0.809524	6.35671	0.0232303	0.966016	0.809524	0	38.6667	45.5
chrX	68894568	0.809524	2.33285	0.0161268	0.684764	1	0.190476	21.6667	16.5
chr1	18724019	0.809402	6.3565	0.0246666	1	0.809402	0	22.6667	32
chr12	120079147	0.809384	2.33185	5.30234e-05	0.0049482	1	0.190616	23.3333	26.5
chr12	123404938	0.808824	2.32782	0.0161606	0.686152	1	0.191176	15.3333	28.5
chr1	37782680	0.807692	2.31973	0.0162152	0.688214	1	0.192308	12	19
chr2	130213386	0.807692	2.31973	0.0162152	0.688214	1	0.192308	13.6667	14
chr7	63925908	0.807692	2.31973	0.0162152	0.688214	1	0.192308	26.3333	39
chr7	63925929	0.807692	2.31973	0.0162152	0.688214	1	0.192308	26.3333	39
chr15	90169103	0.807692	2.31973	0.0162152	0.688214	1	0.192308	35.3333	12.5
chr18	79616831	0.807692	2.31973	0.0162152	0.688214	1	0.192308	16.3333	27.5
chr18	79616839	0.807692	2.31973	0.0162152	0.688214	1	0.192308	16.3333	27.5
chr18	79616921	0.807692	2.31973	0.0162152	0.688214	1	0.192308	16.3333	27.5
chr18	79616923	0.807692	2.31973	0.0162152	0.688214	1	0.192308	16.3333	27.5
chr22	48239307	0.806689	6.35172	0.0281576	1	0.806689	0	27.3333	23.5
chr19	50358409	0.806433	6.35126	0.0286995	1	0.806433	0	34.6667	57
chr7	154858526	0.806324	6.35107	0.028551	1	0.806324	0	30	22.5
chr20	3673839	0.805769	6.35009	0.0287474	1	0.805769	0	30.3333	13
chr16	2904119	0.805638	6.34986	4.09904e-05	0.00409516	0.805638	0	60.3333	29.5
chr16	86412476	0.805556	2.30457	0.0163184	0.692301	1	0.194444	30.3333	19
chr20	63843530	0.805085	2.30126	0.0163412	0.693217	1	0.194915	38.3333	35
chr22	39452006	0.803922	6.34682	0.0237031	0.984498	0.803922	0	26	16
chr20	23087091	0.803571	2.29064	0.0164143	0.696245	1	0.196429	27	34.5
chr22	37827747	0.803571	2.29064	0.0164143	0.696245	1	0.196429	27.6667	20
chrX	141832035	0.803175	2.28787	4.11986e-07	0.000160289	1	0.196825	30.6667	31
chr1	1758901	0.80303	2.28686	0.0164405	0.697279	1	0.19697	28.3333	40
chr17	39813018	0.802193	6.34375	0.0288962	1	0.802193	0	31	25
chrX	371259	0.802083	2.28028	0.0164863	0.699096	1	0.197917	37.3333	35
chr9	134186512	0.800699	2.27071	6.48324e-05	0.00573624	1	0.199301	24.3333	12
chr2	237897346	0.8	2.26589	0.0165872	0.703195	1	0.2	30.6667	19.5
chr3	131952247	0.8	2.26589	0.0165872	0.703195	1	0.2	15.6667	14
chr10	1363057	0.8	2.26589	0.0165872	0.703195	1	0.2	26.3333	24.5
chr20	61392155	0.798077	2.25274	3.34731e-06	0.000688445	1	0.201923	19	19
chr19	10294569	0.796667	2.24317	8.54914e-06	0.00133064	1	0.203333	47.6667	32.5
chr20	61706395	0.796296	2.24067	0.0167667	0.710501	1	0.203704	19.3333	19.5
chr19	3823238	0.795866	6.33247	0.0244052	1	0.795866	0	81	53.5
chr1	165333314	0.795455	2.235	0.0168076	0.712079	1	0.204545	23.6667	17
chr9	135743475	0.795455	2.235	0.0168076	0.712079	1	0.204545	38	17.5
chr6	168963026	0.795356	6.33155	0.027563	1	0.795356	0	62.6667	42
chr20	46273634	0.795259	2.23368	0.000490583	0.0276573	1	0.204741	35.3333	26.5
chr10	1371142	0.794872	6.33069	0.0244938	1	0.794872	0	94	51.5
chr5	16179147	0.794591	6.33018	0.0290161	1	0.794591	0	32.6667	22
chr2	16013865	0.79449	2.28999	0.045268	1	0.988701	0.194211	53.6667	34.5
chr8	1200383	0.793907	6.32896	0.0291498	1	0.793907	0	31	19
chr16	19557678	0.793103	2.21928	0.0169218	0.716713	1	0.206897	25.3333	21
chr6	41733416	0.791667	2.20975	0.0169918	0.719493	1	0.208333	21.3333	21
chr9	128066860	0.791667	2.20975	0.0169918	0.719493	1	0.208333	18.3333	20.5
chr14	105176620	0.791667	6.32493	0.0247829	1	0.791667	0	16	22.5
chr17	76012708	0.791667	2.20975	0.0169918	0.719493	1	0.208333	30	12
chr11	44974679	0.791035	2.20558	0.000118551	0.00902622	1	0.208965	34.6667	48.5
chrX	1439312	0.790823	6.32341	0.0292628	1	0.790823	0	18.3333	17
chr16	88653869	0.789474	6.32098	0.0249837	1	0.789474	0	20.6667	46.5
chr17	18992648	0.789474	2.19533	0.0170986	0.723811	1	0.210526	15.6667	16
chr22	48647218	0.789474	2.19533	0.0170986	0.723811	1	0.210526	17.6667	15
chr19	17407868	0.788889	6.31992	0.0272003	1	0.788889	0	21.6667	12.5
chr4	29839239	0.788462	2.18873	0.017148	0.725797	1	0.211538	21	19.5
chr11	1690022	0.7875	2.18248	1.28614e-06	0.000351143	1	0.2125	25.6667	36
chr16	28062503	0.7875	6.31741	0.0277971	1	0.7875	0	29.6667	54.5
chr17	285659	0.786325	6.31529	0.0252766	1	0.786325	0	36	23.5
chr1	12125605	0.785714	2.17095	0.0172823	0.73127	1	0.214286	24.3333	18
chr10	106930154	0.785714	2.17095	0.0172823	0.73127	1	0.214286	35	17.5
chr19	10096016	0.785714	6.31418	0.0295393	1	0.785714	0	29.6667	20
chr7	180517	0.784375	2.16236	0.000619864	0.0336398	1	0.215625	20	26
chr7	45112408	0.784314	6.31164	0.0254667	1	0.784314	0	24.3333	33.5
chr3	49716153	0.784091	2.16054	9.12601e-05	0.00740544	1	0.215909	24	27.5
chr12	199556	0.783784	2.15858	0.0173769	0.735087	1	0.216216	31.6667	26
chr7	63925722	0.782609	2.15111	0.0174345	0.737367	1	0.217391	47.6667	39.5
chr18	79616927	0.782609	2.15111	0.0174345	0.737367	1	0.217391	16	26
chr15	63416759	0.782197	6.30779	0.0290057	1	0.782197	0	18.3333	23.5
chr17	78798844	0.781818	2.1461	0.0174733	0.738876	1	0.218182	35.3333	39
chr11	67468153	0.781111	2.14164	5.61635e-06	0.000989759	1	0.218889	28.3333	21.5
chr16	88759334	0.780488	2.13771	0.0175387	0.741482	1	0.219512	52.3333	27
chr9	63813394	0.780049	6.30387	0.0298579	1	0.780049	0	37.6667	26
chr10	600052	0.779954	2.13436	3.56058e-09	6.62668e-06	1	0.220046	28	29.5
chr5	31861882	0.777778	6.29972	0.0261018	1	0.777778	0	25.3333	17.5
chr10	13288347	0.777778	6.29972	0.0261018	1	0.777778	0	26.3333	17
chr19	16331836	0.777778	6.29972	0.0307355	1	0.777778	0	18.6667	11.5
chr22	45236049	0.777778	2.12078	0.0176723	0.746913	1	0.222222	23.6667	21.5
chr14	91925095	0.776923	6.29815	0.0309551	1	0.776923	0	28.6667	23
chr3	98682158	0.776393	6.29718	0.0306925	1	0.776393	0	30.6667	31.5
chr16	46974432	0.776268	6.29695	0.0287528	1	0.776268	0	22	14
chr4	8188577	0.772727	2.08974	0.0179223	0.757236	1	0.227273	24	17
chr19	40513169	0.77193	6.28897	0.0266954	1	0.77193	0	19.3333	40
chr14	88539490	0.770833	2.07827	3.85188e-05	0.00391496	1	0.229167	30.3333	22
chr11	61008714	0.769841	6.28511	0.0269138	1	0.769841	0	30	28.5
chr1	109274856	0.769444	6.28437	0.0315703	1	0.769444	0	22	25
chr9	132164323	0.769444	6.28437	0.0310543	1	0.769444	0	42.6667	22
chr1	20345608	0.769231	2.06863	0.0180964	0.76429	1	0.230769	25.6667	18.5
chr10	52778745	0.769231	2.06863	0.0180964	0.76429	1	0.230769	27.6667	12
chr8	69665153	0.767857	2.06042	0.018165	0.766913	1	0.232143	32.3333	20
chr13	112176623	0.767857	2.06042	9.22183e-08	5.62615e-05	1	0.232143	12.3333	23
chr10	29125444	0.767024	2.05547	9.48228e-07	0.000285629	1	0.232976	62.6667	56.5
chr15	31266141	0.76702	6.27988	0.0317281	1	0.76702	0	23.6667	36.5
chr8	23664130	0.766667	2.05335	0.0182246	0.769263	1	0.233333	16.6667	17
chr21	38400510	0.766667	2.05335	0.0182246	0.769263	1	0.233333	17	18
chr3	127368311	0.765795	6.2776	0.0311833	1	0.765795	0	22	18
chr5	13754827	0.765432	6.27693	0.0273871	1	0.765432	0	29	23.5
chr8	71842037	0.764706	6.27558	0.0319809	1	0.764706	0	26	27
chr2	240169346	0.7625	2.02885	0.018434	0.777629	1	0.2375	24.6667	26.5
chr11	118649646	0.761905	2.02539	2.53636e-05	0.00289372	1	0.238095	17.3333	20
chr22	23238012	0.761905	6.27035	0.0277787	1	0.761905	0	24.6667	30.5
chr11	120516622	0.760638	6.26798	0.0321599	1	0.760638	0	53.3333	13.5
chr2	97029383	0.76	2.01436	0.0185603	0.782789	1	0.24	30	18.5
chr10	71484513	0.76	6.26679	0.032024	1	0.76	0	30.6667	24.5
chr21	43657849	0.76	2.01436	0.0185603	0.782789	1	0.24	22	21
chr16	22815113	0.759718	2.03636	0.0361636	1	0.994624	0.234906	36.6667	51.5
chr16	1432645	0.75947	2.05761	0.0480969	1	0.989583	0.230114	32	43
chr17	82015956	0.759259	2.01009	0.0185979	0.784316	1	0.240741	21	36.5
chr2	26731276	0.758929	2.00819	5.11158e-05	0.00481326	1	0.241071	28.6667	15
chr14	105176552	0.758621	6.2642	0.0281547	1	0.758621	0	24	22.5
chr6	98156722	0.757143	1.99796	0.0187054	0.788624	1	0.242857	21.6667	23.5
chr1	5142965	0.756757	1.99576	0.018725	0.789424	1	0.243243	17.3333	36.5
chr14	96205104	0.756748	6.26068	0.0316563	1	0.756748	0	30	18
chr4	183339595	0.75641	1.99379	0.0187427	0.790112	1	0.24359	26.6667	25
chr5	173234115	0.75641	6.26004	0.0324355	1	0.75641	0	31.6667	19
chr5	3489426	0.755208	1.98697	0.000185097	0.0126986	1	0.244792	46.6667	22
chr22	43232300	0.754583	1.98343	0.000431101	0.0248906	1	0.245417	50.3333	54
chr5	160687621	0.753736	2.01109	0.0424302	1	0.992424	0.238688	34.6667	23.5
chr10	1363084	0.753731	1.97863	0.0188795	0.795426	1	0.246269	37	46
chr12	62264251	0.752381	6.25244	0.0289025	1	0.752381	0	21.3333	19.5
chr5	167597409	0.751773	6.25129	0.0289779	1	0.751773	0	38.3333	18
chr6	41494833	0.751602	6.25096	0.000124312	0.00934913	0.751602	0	48	19
chr6	107563899	0.751373	1.96541	4.0752e-05	0.00407618	1	0.248627	20	38
chr10	54202677	0.751126	6.25006	0.0322404	1	0.751126	0	30.3333	36.5
chr2	231426259	0.750003	6.24793	1.0578e-05	0.00154192	0.750003	0	40	20.5
chr4	75290364	0.75	1.95777	1.41799e-05	0.00191441	1	0.25	26.6667	13.5
chr7	2107094	0.75	1.95777	0.0190713	0.802702	1	0.25	23.3333	21.5
chr7	73436078	0.75	1.95777	0.0190713	0.802702	1	0.25	27.3333	26.5
chr8	142176538	0.75	1.95777	0.0190713	0.802702	1	0.25	24.6667	23.5
chr11	133228562	0.75	6.24793	0.0292007	1	0.75	0	18.3333	23.5
chr12	19114524	0.75	1.95777	0.000199621	0.0134568	1	0.25	28	12
chr17	83028698	0.75	1.95777	0.0190713	0.802702	1	0.25	22	22
chr18	79616911	0.75	1.95777	0.0190713	0.802702	1	0.25	16.3333	27.5
chr20	25548663	0.75	1.95777	0.0190713	0.802702	1	0.25	28.3333	22
chr22	48520305	0.75	1.95777	0.0190713	0.802702	1	0.25	30.6667	14.5
chr4	189459296	0.748148	6.24441	0.0330003	1	0.748148	0	26.3333	13.5
chr10	124309333	0.747899	1.94616	4.894e-06	0.000896944	1	0.252101	21.6667	36
chr17	15261662	0.746914	6.24206	0.029599	1	0.746914	0	40.3333	35
chr14	69571621	0.746739	6.24172	0.00019549	0.0132457	0.746739	0	36	26
chr12	7640160	0.746667	6.24159	0.0296314	1	0.746667	0	17	16
chr12	7640164	0.746667	6.24159	0.0296314	1	0.746667	0	17	16
chr12	7640167	0.746667	6.24159	0.0296314	1	0.746667	0	17	16
chr12	7640181	0.746667	6.24159	0.0296314	1	0.746667	0	17	16
chr12	7640184	0.746667	6.24159	0.0296314	1	0.746667	0	17	16
chr12	7640201	0.746667	6.24159	0.0296314	1	0.746667	0	17	15.5
chr12	7640225	0.746667	6.24159	0.0296314	1	0.746667	0	17	16
chr12	7640232	0.746667	6.24159	0.0296314	1	0.746667	0	17	16
chr1	37010618	0.746377	1.93781	1.17799e-05	0.0016704	1	0.253623	30	20.5
chr7	921773	0.746377	6.24103	0.0333477	1	0.746377	0	35	31
chr10	133279334	0.746032	6.24037	0.0297153	1	0.746032	0	25	26.5
chr1	57312791	0.745671	1.93395	5.43402e-06	0.000966678	1	0.254329	29.3333	21.5
chr15	51762105	0.745404	1.93249	2.45918e-05	0.00282894	1	0.254596	65.6667	24.5
chr3	12981820	0.744792	6.23801	0.0335051	1	0.744792	0	52.6667	23
chr17	17561966	0.744444	6.23734	0.0335209	1	0.744444	0	23	47.5
chr7	421270	0.743119	2.35419	0.00989056	0.426714	0.913792	0.170673	29.6667	21
chr11	61764640	0.743056	1.91974	7.14791e-05	0.00617908	1	0.256944	36	39
chr16	88653948	0.74304	6.23465	0.0334177	1	0.74304	0	34	47.5
chr19	4059864	0.742857	6.2343	0.0301443	1	0.742857	0	23.6667	23.5
chr19	4059920	0.742857	6.2343	0.0301443	1	0.742857	0	23.6667	23.5
chr19	4059924	0.742857	6.2343	0.0301443	1	0.742857	0	23.6667	23.5
chr20	24135831	0.742857	6.2343	0.0301443	1	0.742857	0	22	17
chr4	86548346	0.741633	1.93468	0.0380584	1	0.99435	0.252717	37	23.5
chr7	1219735	0.741422	1.91094	0.000422335	0.0244651	1	0.258578	28.3333	29
chr1	21814775	0.741342	1.91051	5.27726e-05	0.00492987	1	0.258658	34	32
chrX	74924440	0.740741	6.23024	0.0336338	1	0.740741	0	43.6667	35
chr5	169568	0.73913	1.89869	0.0196385	0.825574	1	0.26087	33.3333	17.5
chr17	285537	0.738462	6.22586	0.0340276	1	0.738462	0	36	23.5
chr11	2778049	0.738333	6.22561	0.0336911	1	0.738333	0	23.3333	23.5
chr1	2454059	0.738095	1.89318	0.0196933	0.827727	1	0.261905	18.6667	23
chr9	136188770	0.738095	1.89318	0.0196933	0.827727	1	0.261905	32	21
chr9	137723065	0.738095	6.22515	0.0308203	1	0.738095	0	31.6667	41
chrX	49723856	0.738095	6.22515	0.0308203	1	0.738095	0	16.3333	20
chr11	2380960	0.737654	6.2243	3.46706e-08	2.86229e-05	0.737654	0	27	24.5
chr22	43896449	0.737495	6.22399	0.000816477	0.0424446	0.737495	0	33	30
chr21	33568326	0.736842	1.88655	0.0197597	0.830372	1	0.263158	33.6667	20
chr8	48884722	0.735294	1.8784	0.0198421	0.833566	1	0.264706	28.3333	14.5
chr9	76784134	0.735294	1.8784	0.0198421	0.833566	1	0.264706	19.6667	15
chr16	24627359	0.735294	1.8784	0.0198421	0.833566	1	0.264706	15.3333	17.5
chr10	69836975	0.734848	6.21888	0.0342416	1	0.734848	0	15	15
chr10	13820943	0.734375	1.87358	0.0198912	0.835508	1	0.265625	21	22.5
chr12	34338072	0.734244	1.87289	1.46961e-05	0.00196028	1	0.265756	24.3333	31
chr9	135411274	0.733825	1.8707	0.000133787	0.00990402	1	0.266175	32.3333	35
chr20	21102522	0.733365	6.216	0.000360295	0.0215035	0.733365	0	19.6667	22.5
chr1	202122146	0.733333	1.86813	0.0199469	0.83761	1	0.266667	37.6667	13
chr7	155231997	0.733333	1.86813	0.0199469	0.83761	1	0.266667	27.3333	15.5
chr1	153789748	0.733268	6.21581	0.0323031	1	0.733268	0	29.3333	25.5
chr11	20002750	0.732456	1.86357	2.43129e-05	0.00280478	1	0.267544	15.3333	15.5
chr22	28923968	0.732143	1.86194	0.0200108	0.840112	1	0.267857	29	33
chr5	176674820	0.73152	5.1392	0.044156	1	0.742884	0.0113636	60.3333	39.5
chr4	1408781	0.731061	1.85633	9.94578e-05	0.00791046	1	0.268939	37	28.5
chr12	101811597	0.730808	6.21103	0.000248996	0.0159892	0.730808	0	29	18.5
chr12	1845720	0.730769	1.85483	0.0200847	0.843067	1	0.269231	13.6667	12.5
chr17	1966744	0.729977	1.87758	0.0426736	1	0.992908	0.262931	37	20.5
chr10	72303325	0.729167	1.84657	0.0201713	0.84643	1	0.270833	17.6667	21.5
chr12	119811046	0.729118	6.20773	8.12126e-05	0.00678455	0.729118	0	30.3333	26
chr22	39091669	0.728682	6.20688	0.0322937	1	0.728682	0	44.3333	37
chrX	11139133	0.728448	6.20642	0.0344902	1	0.728448	0	35	43
chr1	3616578	0.728125	1.84123	7.19395e-06	0.00117759	1	0.271875	16.6667	23.5
chr5	1406350	0.727682	6.20493	0.0346261	1	0.727682	0	25.6667	19
chr19	16861687	0.727366	2.22077	0.0171156	0.724475	0.916024	0.188657	99.3333	51
chr9	19103489	0.727317	1.96611	0.0264387	1	0.9675	0.240183	59.3333	59
chr6	33735401	0.727273	1.83687	0.0202741	0.850412	1	0.272727	22	11
chr16	30419001	0.727273	1.83687	0.0202741	0.850412	1	0.272727	53	17
chr19	38527660	0.727273	1.83687	0.0202741	0.850412	1	0.272727	33.3333	28
chrX	143290792	0.727273	1.83687	0.0202741	0.850412	1	0.272727	17.6667	16.5
chr9	19103449	0.727102	1.96748	0.00782807	0.339849	0.966894	0.239791	203.667	81.5
chr11	6367544	0.727044	1.85912	0.0406765	1	0.993711	0.266667	40.3333	15
chr12	109784266	0.725968	6.20157	0.0350088	1	0.725968	0	25	19
chr1	111279421	0.72549	6.20063	0.0328433	1	0.72549	0	26	23.5
chr11	130203842	0.725155	1.82611	0.000371184	0.0220329	1	0.274845	36.6667	18.5
chr4	52254104	0.725	1.82532	0.0203982	0.855343	1	0.275	13.6667	17
chr4	92875455	0.725	1.82532	0.000279775	0.017544	1	0.275	36.6667	13.5
chr12	3188524	0.725	1.82532	0.0203982	0.855343	1	0.275	18	20.5
chr10	84177523	0.724901	6.19948	0.000102166	0.008067	0.724901	0	50	25.5
chr18	79616991	0.724728	6.19914	0.0351049	1	0.724728	0	26.3333	41
chr19	3807153	0.724313	6.19832	0.0351406	1	0.724313	0	31.6667	24
chr16	13568363	0.723587	1.81819	1.36545e-05	0.00185925	1	0.276413	36	29.5
chr2	240258101	0.723582	1.81816	0.000401051	0.0234757	1	0.276418	26.6667	30
chr19	39398547	0.723411	6.19655	0.0352157	1	0.723411	0	26.6667	23.5
chr9	128066954	0.722222	6.19421	0.0353125	1	0.722222	0	18.3333	20.5
chr14	96616342	0.722222	1.81133	5.92173e-09	9.16476e-06	1	0.277778	24	45.5
chr7	32428262	0.721569	6.19292	0.0353899	1	0.721569	0	35.6667	33
chr2	11829041	0.721429	1.80735	9.35983e-06	0.00141749	1	0.278571	40.3333	19.5
chr19	58044664	0.721273	1.80658	0.000963723	0.0489564	1	0.278727	39.3333	25.5
chr5	134105949	0.721249	6.19229	0.000372943	0.0221194	0.721249	0	46	44.5
chr14	94995855	0.72043	6.19067	0.0337785	1	0.72043	0	30.3333	12.5
chr13	67160311	0.72	1.80023	0.0206741	0.866293	1	0.28	40.3333	19.5
chr5	176674822	0.719697	6.18923	0.035506	1	0.719697	0	60.6667	39.5
chr18	50729178	0.719605	6.18904	0.0355695	1	0.719605	0	33.3333	31
chr13	29677443	0.719512	1.79781	0.0207012	0.867337	1	0.280488	21.3333	29
chr10	37738475	0.719429	1.79739	4.37091e-06	0.000827747	1	0.280571	42.3333	27.5
chr2	240672514	0.719318	6.18848	2.62589e-05	0.00297026	0.719318	0	39.3333	28
chr1	910838	0.719298	6.18844	0.0339997	1	0.719298	0	25.3333	40
chr19	50418413	0.718919	1.79486	3.98887e-05	0.004013	1	0.281081	21.6667	28.5
chr16	1176789	0.71875	1.79403	0.0207437	0.869054	1	0.28125	26.6667	37
chr14	101489391	0.71841	1.79234	0.000245118	0.015804	1	0.28159	31.6667	44
chr2	240200778	0.718148	6.18616	0.000889226	0.0457141	0.718148	0	26.3333	25.5
chr4	7650574	0.717544	1.78806	9.64128e-05	0.00772145	1	0.282456	39.3333	34
chr22	28028238	0.717391	1.78731	0.0208196	0.872143	1	0.282609	19.6667	17.5
chr16	4801255	0.716578	1.7833	1.33796e-08	1.5514e-05	1	0.283422	12.6667	14
chr15	65777647	0.716518	1.78301	0.00100454	0.050741	1	0.283482	62.3333	30
chr11	2381028	0.716184	6.18226	0.0357795	1	0.716184	0	26	24
chr17	46812246	0.715942	1.78018	9.48336e-05	0.00762516	1	0.284058	21.3333	19
chr2	241860040	0.715561	6.18103	0.00160855	0.0769017	0.715561	0	46.3333	22
chr4	110641478	0.71544	6.18078	0.000240347	0.0155628	0.71544	0	55.6667	20
chr1	77497185	0.714912	6.17973	0.0359896	1	0.714912	0	36	31.5
chr1	225974548	0.714755	6.17942	0.0359371	1	0.714755	0	36.3333	19
chr20	59569053	0.714638	1.7738	0.000127403	0.00952901	1	0.285362	36.6667	39
chr16	291783	0.714537	1.7733	5.47317e-06	0.000971649	1	0.285463	36.3333	61
chr17	76528642	0.714444	6.1788	6.64883e-05	0.00584631	0.714444	0	31	20.5
chr11	120516707	0.714342	6.1786	0.0359314	1	0.714342	0	53.3333	13.5
chr1	3954936	0.714286	1.77208	0.0209944	0.878745	1	0.285714	15	19
chr4	676558	0.714286	1.77208	0.0209944	0.878745	1	0.285714	20	17
chr6	34092975	0.714286	6.17849	0.0350414	1	0.714286	0	30	21
chr9	61668018	0.714154	1.77144	5.19737e-06	0.000935228	1	0.285846	34.3333	24.5
chr7	130760104	0.714035	1.77086	0.00019379	0.0131525	1	0.285965	24.3333	17
chr20	59773136	0.713315	1.76735	2.11154e-07	0.000101617	1	0.286685	22	19.5
chr2	1575612	0.713262	6.17645	1.15691e-05	0.00164844	0.713262	0	33.3333	16.5
chr20	23085658	0.713051	3.077	0.03023	1	0.79891	0.0858586	60.6667	69
chr11	61764613	0.712963	1.76564	0.0210693	0.881664	1	0.287037	36	39
chr17	1977969	0.712678	6.17528	1.03684e-05	0.00152299	0.712678	0	25	24.5
chr16	3075828	0.712644	6.17521	0.0354072	1	0.712644	0	38.3333	34
chr18	52011181	0.712121	1.76156	0.0211172	0.88351	1	0.287879	25	26
chr2	574023	0.711538	1.75874	0.0211504	0.884805	1	0.288462	35.6667	23
chr6	21332463	0.711538	6.173	0.0363026	1	0.711538	0	36	25.5
chr17	1580213	0.710623	6.17117	0.0365538	1	0.710623	0	21.6667	27.5
chr1	247344404	0.710526	1.75385	0.0212083	0.887004	1	0.289474	20.3333	15.5
chr11	120517010	0.710526	1.75385	0.0212083	0.887004	1	0.289474	22.3333	30.5
chr7	70470999	0.710405	6.17074	0.001682	0.0800038	0.710405	0	115.667	53.5
chr11	2380977	0.709877	6.16968	7.38818e-07	0.000240819	0.709877	0	27	24.5
chr11	2381017	0.709877	6.16968	7.38818e-07	0.000240819	0.709877	0	27	24.5
chr11	17531689	0.709524	6.16897	0.0363304	1	0.709524	0	21.3333	14
chr22	50090100	0.709375	1.74832	8.84488e-09	1.17255e-05	1	0.290625	32.6667	26
chr21	42404058	0.70915	6.16822	0.0367028	1	0.70915	0	32.3333	29.5
chr12	37534718	0.709091	6.1681	0.0365608	1	0.709091	0	44.3333	18
chr11	60772167	0.708333	1.74333	0.000344124	0.0207327	1	0.291667	39.3333	27
chr19	402341	0.708333	1.74333	1.00482e-06	0.000296312	1	0.291667	32	40.5
chr13	25170647	0.708023	6.16596	0.0366779	1	0.708023	0	22.3333	24.5
chr9	134783546	0.70744	3.31016	0.00772178	0.335432	0.77676	0.0693205	46	39
chr6	158462477	0.707317	1.73848	0.0213929	0.894411	1	0.292683	26	30.5
chr2	119710862	0.707094	6.16409	0.0366852	1	0.707094	0	37.3333	16.5
chr1	6205592	0.707071	6.16404	0.0365736	1	0.707071	0	15	21.5
chr12	3188658	0.706897	1.73647	0.0214173	0.895397	1	0.293103	32.3333	23.5
chr4	90360386	0.706522	1.73469	0.000324486	0.0197618	1	0.293478	34.3333	18.5
chr16	28317707	0.706349	6.16259	0.0369469	1	0.706349	0	31	16
chr7	131021982	0.706061	6.16201	0.0369607	1	0.706061	0	34.6667	41
chr1	22544489	0.705882	1.73165	0.0214762	0.897763	1	0.294118	18.6667	20.5
chr20	62543006	0.705882	1.73165	0.0214762	0.897763	1	0.294118	27.6667	17
chr8	142125198	0.705357	1.72916	0.0215067	0.899008	1	0.294643	24.3333	39.5
chrX	129696411	0.705357	1.72916	9.17222e-06	0.00139933	1	0.294643	24.6667	19
chr4	186485912	0.705103	1.72796	1.99369e-05	0.00243468	1	0.294897	30.3333	39.5
chr19	50358656	0.704906	6.15968	0.0366836	1	0.704906	0	19	31.5
chr12	127502183	0.704545	1.72533	0.000304665	0.0187586	1	0.295455	16.6667	25
chr19	29500003	0.704545	1.72533	0.0215541	0.900828	1	0.295455	48.6667	19
chr5	135247158	0.704167	6.15819	0.0368595	1	0.704167	0	22.3333	15.5
chr22	31164879	0.704044	1.72296	0.000577216	0.031677	1	0.295956	19.3333	16.5
chr6	27681656	0.703704	1.72136	0.0216033	0.902758	1	0.296296	25.6667	22
chr17	82401300	0.703704	1.72136	0.0216033	0.902758	1	0.296296	18.6667	26.5
chr12	20187621	0.702703	1.71665	0.0216621	0.905117	1	0.297297	26	26
chr4	9498376	0.70221	6.15423	0.0369487	1	0.70221	0	48.3333	36.5
chr2	89205289	0.701425	6.15264	0.000167354	0.0117412	0.701425	0	22	30
chr2	219185984	0.701404	6.1526	0.0379708	1	0.701404	0	44.3333	22.5
chr15	23562087	0.70079	6.15135	1.22844e-05	0.00172041	0.70079	0	27	13.5
chr16	34159967	0.7007	1.73058	0.044382	1	0.992908	0.292208	41.3333	55
chr5	177328289	0.70068	6.15113	0.0385705	1	0.70068	0	26	34
chr10	64784082	0.7	1.70402	0.0218218	0.911498	1	0.3	27	26.5
chrX	151176838	0.7	1.70402	0.0218218	0.911498	1	0.3	27.3333	28
chr3	114338816	0.699523	6.14878	0.0381272	1	0.699523	0	34	22.5
chr10	132301481	0.698486	1.69699	7.15614e-09	1.01573e-05	1	0.301514	48.3333	35
chr17	7848687	0.698413	6.14652	0.0393019	1	0.698413	0	23.6667	16.5
chr19	54916507	0.698402	1.82902	0.0093918	0.405807	0.961967	0.263565	113.667	75
chr6	19626526	0.698261	1.69594	0.000959612	0.0487833	1	0.301739	30	24
chr20	51773852	0.698198	1.69565	3.77002e-07	0.000151068	1	0.301802	44.3333	41
chr22	43531048	0.698148	1.86813	0.00442571	0.195988	0.951542	0.253394	60.6667	15
chr7	128854171	0.697731	2.53315	0.0397685	1	0.833446	0.135714	44.3333	24.5
chr1	228471025	0.697674	6.14501	0.0395522	1	0.697674	0	28.3333	53.5
chr4	71107600	0.697391	6.14444	0.00149499	0.0719776	0.697391	0	47.6667	77
chr4	184889918	0.697175	6.14399	0.000234618	0.0152665	0.697175	0	27.3333	23.5
chr13	19565033	0.696837	3.49347	0.00757608	0.329309	0.754738	0.0579004	59.6667	43
chr16	19885833	0.696705	6.14304	0.0373947	1	0.696705	0	31	25.5
chr1	43068013	0.696429	1.68749	0.0220352	0.919763	1	0.303571	31	29
chr14	99040331	0.696429	1.68749	0.0220352	0.919763	1	0.303571	37.3333	21
chr11	64853755	0.696325	6.14226	0.037701	1	0.696325	0	38.6667	38.5
chr17	48581998	0.696242	6.14209	0.000367663	0.021858	0.696242	0	23	31.5
chr2	239279068	0.696078	6.14176	0.0386569	1	0.696078	0	32.6667	56
chr5	1922755	0.696032	6.14166	0.0384165	1	0.696032	0	24	19.5
chr4	177839279	0.695887	1.685	7.46631e-06	0.00121023	1	0.304113	34.3333	32
chr19	21569221	0.695007	6.13957	0.0380281	1	0.695007	0	17.3333	17
chr10	132977805	0.694444	6.13841	0.0407275	1	0.694444	0	20	20.5
chr16	60439245	0.694444	1.67839	0.0221551	0.924504	1	0.305556	39	16
chr1	2030575	0.693676	1.67488	0.000348398	0.0209431	1	0.306324	31.6667	17
chr9	89210744	0.693548	1.6743	0.0222095	0.92671	1	0.306452	36.6667	23.5
chr19	575379	0.693333	1.67332	2.12043e-07	0.000101791	1	0.306667	25.6667	26
chr19	17498701	0.693182	1.67263	2.63508e-06	0.000580024	1	0.306818	16	17
chr8	141817544	0.692982	1.67172	0.022244	0.927951	1	0.307018	44.6667	35
chr4	109642983	0.692308	1.66865	0.0222852	0.929473	1	0.307692	24.6667	16
chr6	87925208	0.692308	1.66865	0.0222852	0.929473	1	0.307692	26.3333	20
chr10	86419965	0.692308	1.66865	0.0222852	0.929473	1	0.307692	28.6667	16.5
chr11	2304646	0.692308	1.66865	0.0222852	0.929473	1	0.307692	28.3333	21.5
chr12	124116845	0.692308	1.66865	0.0222852	0.929473	1	0.307692	29.6667	14.5
chr19	1300053	0.692308	1.66865	2.76275e-06	0.000600998	1	0.307692	47.3333	36
chr19	7856653	0.6915	6.13237	0.00044054	0.0253412	0.6915	0	38	24.5
chr17	19982200	0.691468	1.66485	0.000564442	0.0310962	1	0.308532	63	57
chr9	114436657	0.691176	1.66353	0.0223545	0.931968	1	0.308824	43.3333	22.5
chrX	81003865	0.691176	1.66353	0.000203306	0.0136505	1	0.308824	22.6667	14.5
chr16	85521173	0.69087	1.66214	4.95956e-07	0.000183044	1	0.30913	51.3333	41.5
chr1	10639245	0.690681	2.83509	0.00747617	0.325014	0.793245	0.102564	41.6667	34
chr2	229634831	0.690476	6.13026	0.0423914	1	0.690476	0	13	30
chr12	124456769	0.690476	6.13026	0.0423914	1	0.690476	0	39	47.5
chr16	11259385	0.690476	1.66036	0.0223976	0.933665	1	0.309524	32	17
chr10	49611457	0.690297	6.12989	0.0382602	1	0.690297	0	26.6667	15.5
chr9	126797661	0.689655	1.65666	0.0224483	0.935578	1	0.310345	37	23
chr17	40362185	0.689655	1.65666	0.0224483	0.935578	1	0.310345	17	20.5
chr20	55534206	0.689626	1.67774	0.0442105	1	0.993197	0.303571	34.3333	21
chrX	3939859	0.689561	1.66966	0.0360436	1	0.995671	0.30611	38	48.5
chrX	40170413	0.689489	6.12823	0.00165957	0.0790361	0.689489	0	70	33
chr7	74338673	0.689323	2.3063	0.00554144	0.243193	0.854005	0.164683	63.3333	69
chr8	41404177	0.689286	1.65499	0.000889945	0.0457471	1	0.310714	42	20.5
chr16	590860	0.688859	6.12693	0.0384094	1	0.688859	0	22	27
chr16	1145169	0.688834	1.65296	5.18348e-06	0.000934013	1	0.311166	28.3333	25
chr5	173795237	0.688811	1.65286	0.000495245	0.0278825	1	0.311189	17.3333	12
chr19	54911112	0.688641	1.6521	0.00131681	0.0643461	1	0.311359	57.6667	31.5
chr3	155756186	0.688305	3.05813	0.00128123	0.0628053	0.772221	0.0839161	53.3333	12
chr6	168541108	0.688228	6.12563	0.0389944	1	0.688228	0	28.3333	24
chr19	7252983	0.688095	1.64965	1.19446e-06	0.000334097	1	0.311905	17.3333	21.5
chr4	6208367	0.687987	1.64916	5.89146e-05	0.00535172	1	0.312013	32.6667	30
chr19	38865878	0.687871	5.03583	0.0470208	1	0.699499	0.0116279	45	43.5
chr1	3579852	0.6875	1.64698	0.00110477	0.0551558	1	0.3125	22.3333	24
chr10	63111088	0.6875	1.64698	0.0225821	0.940789	1	0.3125	28.6667	20
chr12	124116861	0.6875	1.64698	0.0225821	0.940789	1	0.3125	27	14.5
chr22	26656882	0.6875	1.64698	0.0225821	0.940789	1	0.3125	24.6667	14
chr1	7757564	0.687304	1.64611	0.000376183	0.0222679	1	0.312696	34	34.5
chrX	413445	0.68712	6.12333	0.0381118	1	0.68712	0	40.3333	21.5
chr20	57668045	0.686933	1.64445	7.34366e-10	4.90237e-06	1	0.313067	26.6667	24
chr16	88653849	0.68691	6.1229	0.0384759	1	0.68691	0	20.6667	46.5
chr14	101892790	0.68556	1.63833	0.000301823	0.0186242	1	0.31444	41.6667	57.5
chr5	178941280	0.685266	6.11949	1.16192e-05	0.00165339	0.685266	0	44	15
chr6	30787681	0.685185	1.63667	6.27887e-08	4.31566e-05	1	0.314815	30.6667	24
chr14	104334639	0.684615	1.63414	9.8312e-06	0.001467	1	0.315385	36	16.5
chr2	209917926	0.684211	1.63234	0.0227887	0.948991	1	0.315789	26	15
chr8	143229944	0.684211	6.1173	0.0457543	1	0.684211	0	27.3333	13
chr10	22298839	0.684211	1.63234	0.0227887	0.948991	1	0.315789	27.3333	16
chr18	75455448	0.684211	6.1173	0.0457543	1	0.684211	0	16.6667	18
chr7	99448993	0.683536	1.65607	0.04969	1	0.991228	0.307692	35.3333	26
chr11	403483	0.683448	6.11572	0.0395428	1	0.683448	0	18.6667	19
chr2	231426200	0.683336	6.11548	0.000119658	0.00908647	0.683336	0	40	20.5
chr13	66829316	0.683333	1.62846	4.46245e-08	3.4093e-05	1	0.316667	55.6667	64
chr17	83085102	0.683333	1.62846	0.000162253	0.0114638	1	0.316667	22.6667	24
chr21	22578903	0.683333	1.62846	0.000162253	0.0114638	1	0.316667	36.6667	27.5
chr12	132475908	0.683007	6.1148	0.0387387	1	0.683007	0	25.6667	26.5
chr17	59832862	0.682811	6.11439	0.0391907	1	0.682811	0	22.6667	14.5
chr9	92942076	0.682749	6.11426	0.000840513	0.0435098	0.682749	0	56	48
chr7	44833377	0.682588	6.11393	0.0393385	1	0.682588	0	42.6667	29.5
chr12	95446667	0.682564	6.11388	0.0398612	1	0.682564	0	28	20
chr4	157222204	0.68254	6.11382	0.0386133	1	0.68254	0	19	24
chr4	157222212	0.68254	6.11382	0.0386133	1	0.68254	0	19	24
chr10	28268560	0.682353	1.62414	8.85979e-06	0.00136439	1	0.317647	31.3333	18.5
chr12	130338197	0.682353	1.62414	8.85979e-06	0.00136439	1	0.317647	45	16
chrX	67101477	0.682292	1.62387	1.67322e-05	0.00215172	1	0.317708	31.6667	22
chr6	31576917	0.682034	6.11277	0.0435635	1	0.682034	0	48.6667	19.5
chr10	6062239	0.681869	6.11243	0.0426251	1	0.681869	0	42.3333	49.5
chr2	240672529	0.681869	6.11243	0.000386856	0.0227738	0.681869	0	39.3333	28
chr14	100106998	0.681818	6.11232	0.0385499	1	0.681818	0	13	19.5
chr7	921747	0.681159	6.11095	0.0385965	1	0.681159	0	35	31
chr2	10384203	0.680778	1.61722	1.8357e-05	0.00229577	1	0.319222	28	32.5
chr20	2327393	0.680538	1.61617	1.28756e-06	0.000351367	1	0.319462	37.6667	41
chr2	119710889	0.68049	6.10955	0.0449841	1	0.68049	0	37.3333	16.5
chr22	20610613	0.680065	1.99705	0.0194609	0.818486	0.897372	0.217308	57	29.5
chr12	7640157	0.68	6.10852	0.0401215	1	0.68	0	17	16
chr19	33652671	0.68	1.61382	0.0230574	0.959504	1	0.32	18.6667	23.5
chr2	128370955	0.679924	1.61349	5.4403e-05	0.0050418	1	0.320076	19	17.5
chr16	30896419	0.679167	1.61018	0.00118846	0.0588204	1	0.320833	18.3333	27
chr1	28197439	0.678571	1.60759	0.0231497	0.963005	1	0.321429	19	27
chr3	140651501	0.678571	1.60759	0.000141833	0.0103603	1	0.321429	25	14
chr8	142428268	0.678571	1.60759	0.0231497	0.963005	1	0.321429	20.3333	16
chr10	23345275	0.678571	1.60759	0.0231497	0.963005	1	0.321429	42	12.5
chr19	31636302	0.678571	1.60759	0.0231497	0.963005	1	0.321429	40.6667	26.5
chr22	28923959	0.678571	1.60759	0.0231497	0.963005	1	0.321429	29	33
chr20	63941770	0.67853	2.01606	0.0368163	1	0.89138	0.21285	42.6667	46
chr20	22062824	0.678187	1.60591	0.00038397	0.0226322	1	0.321813	19.6667	36.5
chr3	127338205	0.677911	6.10415	0.000199531	0.0134514	0.677911	0	56.3333	19
chr16	88499861	0.677643	6.10359	9.38788e-05	0.00756996	0.677643	0	43.3333	37
chr19	16861711	0.677363	2.40113	0.007613	0.330865	0.825545	0.148182	125	58
chr11	94401863	0.677356	1.76671	0.00815451	0.353656	0.94926	0.271905	43	72.5
chr15	40093481	0.676094	6.10033	2.2353e-05	0.00263654	0.676094	0	63	36
chr10	1363165	0.675992	6.10012	0.0399248	1	0.675992	0	34.3333	30
chr16	3954472	0.675813	6.09974	0.0431038	1	0.675813	0	38.3333	56
chr7	67714030	0.675776	1.59547	4.26836e-06	0.000813264	1	0.324224	17	29
chr18	12777177	0.675668	1.595	2.46916e-05	0.00283903	1	0.324332	33.3333	43
chr3	49652599	0.675339	1.59358	2.91191e-06	0.00062361	1	0.324661	25	23.5
chr7	1293643	0.675007	1.8896	0.0156684	0.666067	0.914517	0.23951	57.3333	24
chr2	165512835	0.675	1.59212	6.2212e-06	0.00106065	1	0.325	28.3333	21
chr9	136562478	0.675	1.59212	0.0233832	0.972037	1	0.325	22.3333	16.5
chr10	11870250	0.674948	1.5919	7.35827e-05	0.00630862	1	0.325052	29.3333	22
chr12	30169906	0.674775	6.09756	0.0397652	1	0.674775	0	23.6667	17
chr10	117721341	0.674074	6.09608	0.0439353	1	0.674074	0	30.3333	18.5
chr16	2770721	0.673822	1.58706	0.000164131	0.0115646	1	0.326178	30.3333	41
chr13	112767959	0.673295	6.09444	0.0396322	1	0.673295	0	40.6667	14
chr17	43169317	0.673016	6.09385	0.0402575	1	0.673016	0	23.3333	17.5
chr11	46352133	0.672711	6.0932	0.00393816	0.175399	0.672711	0	31.3333	21.5
chr6	170103102	0.672673	6.09312	0.0397563	1	0.672673	0	24.3333	19.5
chr9	119969793	0.67265	6.09307	0.0395775	1	0.67265	0	22	19
chr1	205577198	0.672619	1.5819	1.12027e-05	0.00160929	1	0.327381	18	16.5
chr5	141137150	0.672566	1.60643	0.0498992	1	0.991453	0.318887	31.3333	38
chr19	39136893	0.672043	6.09179	0.03935	1	0.672043	0	34.3333	19.5
chr16	31208102	0.671875	1.57873	0.0235907	0.980347	1	0.328125	22.3333	21.5
chr19	2518511	0.671629	6.09092	0.0400462	1	0.671629	0	25.3333	29.5
chr1	22756497	0.671429	1.57682	0.000158643	0.0112784	1	0.328571	29	24.5
chr16	49491858	0.671429	1.57682	0.0236206	0.98152	1	0.328571	27.3333	23
chr17	62669717	0.671429	1.57682	0.0236206	0.98152	1	0.328571	28.6667	23.5
chr1	3107352	0.671182	1.57577	0.000669726	0.0358731	1	0.328818	27	21.5
chr5	181184871	0.671176	2.09839	0.0391132	1	0.865659	0.194483	64	54
chr3	48224978	0.671053	1.57522	0.000114938	0.00881268	1	0.328947	33	15.5
chr19	42007251	0.670984	1.58637	0.0357124	1	0.995984	0.325	43.6667	24
chr1	1554290	0.66899	1.56647	1.79065e-07	9.01512e-05	1	0.33101	43.3333	62
chr22	26912835	0.668737	6.08478	0.0397123	1	0.668737	0	39.6667	35.5
chr2	44760479	0.668627	6.08455	6.51768e-05	0.00575786	0.668627	0	17	11.5
chr5	64575776	0.668495	1.56438	2.11276e-08	2.09513e-05	1	0.331505	29.6667	25.5
chr22	23238113	0.66839	6.08404	0.00111168	0.0554468	0.66839	0	24.6667	30.5
chr19	591277	0.668321	2.21955	0.00159646	0.0764025	0.841049	0.172727	48	24
chr17	38725258	0.668192	6.08362	0.0396805	1	0.668192	0	31.3333	30.5
chr7	146772625	0.66758	6.08232	4.03389e-06	0.000782714	0.66758	0	37.3333	15.5
chr6	20692942	0.667508	1.56021	0.000474053	0.0269081	1	0.332492	33.6667	32.5
chr3	127477103	0.667258	6.08163	0.0398864	1	0.667258	0	47.3333	12
chr1	10759388	0.666667	1.55667	0.0239437	0.993615	1	0.333333	42.3333	14.5
chr4	1205036	0.666667	1.55667	0.0239437	0.993615	1	0.333333	54.6667	17.5
chr7	158929375	0.666667	1.55667	0.0239437	0.993615	1	0.333333	30.6667	13
chr11	382877	0.666667	1.55667	0.0239437	0.993615	1	0.333333	38.6667	28
chr15	37130521	0.666667	6.08037	0.04038	1	0.666667	0	15	29
chr16	86244244	0.666667	1.55667	2.8852e-07	0.000125517	1	0.333333	20.6667	22
chr19	1160165	0.666667	1.55667	0.0239437	0.993615	1	0.333333	29.6667	38
chrX	37972136	0.666667	1.55667	0.0239437	0.993615	1	0.333333	19	16
chr16	58589405	0.665948	6.07884	0.0406318	1	0.665948	0	20	14.5
chr16	58589407	0.665948	6.07884	0.0406318	1	0.665948	0	20	14.5
chr8	94950155	0.665497	6.07788	0.0411893	1	0.665497	0	17.6667	20.5
chr20	11890169	0.664983	6.07678	0.0411139	1	0.664983	0	17	16
chr9	65445059	0.664141	1.5461	2.501e-06	0.000558557	1	0.335859	25.6667	25.5
chr22	49962816	0.664103	6.0749	0.00328225	0.147514	0.664103	0	41.6667	32
chr13	110526012	0.663889	6.07444	0.000248023	0.0159493	0.663889	0	32.6667	17
chr19	39247070	0.6633	6.07318	0.0401327	1	0.6633	0	31.6667	13
chr6	94540207	0.663105	1.54179	5.89996e-05	0.00535819	1	0.336895	40.6667	26.5
chr10	3058049	0.662791	1.54048	0.0242126	1	1	0.337209	16	34.5
chr12	96110330	0.6625	1.53927	0.024233	1	1	0.3375	43.6667	29.5
chr8	37964468	0.662471	1.53915	0.00131829	0.0644021	1	0.337529	29.3333	21
chr1	1758974	0.66246	6.07138	0.000628654	0.0340494	0.66246	0	34.6667	52
chr20	63130784	0.662326	1.53855	2.42587e-06	0.000546128	1	0.337674	53	34
chr8	143429947	0.662271	6.07097	3.68086e-05	0.00379484	0.662271	0	14	15
chr12	48175598	0.661934	1.53692	0.00132454	0.0646675	1	0.338066	27.3333	36
chr14	65103604	0.661125	6.06851	0.0406982	1	0.661125	0	30.6667	25
chr6	163322018	0.660714	1.53188	5.10323e-08	3.74816e-05	1	0.339286	25.6667	42
chr8	110331785	0.660256	1.52999	2.84908e-09	5.87149e-06	1	0.339744	23.3333	19
chr16	69120667	0.66	1.52893	0.0244096	1	1	0.34	36.3333	18
chr3	4719500	0.659596	6.06522	0.0444472	1	0.659596	0	53	27
chr16	326862	0.65942	6.06484	0.04041	1	0.65942	0	45.3333	29
chr3	127422810	0.659287	1.54663	0.0482078	1	0.992424	0.333137	46	48.5
chr3	39293281	0.659091	1.52519	0.0244744	1	1	0.340909	55.3333	21
chr3	49716168	0.659091	1.52519	0.000521703	0.0291326	1	0.340909	24.3333	27.5
chr22	39398981	0.659091	1.52519	4.22163e-06	0.000808272	1	0.340909	16.3333	16.5
chr17	42532804	0.659014	6.06396	0.00125415	0.0616497	0.659014	0	33.3333	45.5
chr12	55422392	0.658537	1.52291	0.0245141	1	1	0.341463	29.6667	30
chr19	9913269	0.658421	6.06269	0.0405829	1	0.658421	0	34.6667	37.5
chr21	43657857	0.658062	1.86602	0.0279633	1	0.896833	0.238771	52.3333	46
chr8	16702149	0.658009	1.52074	6.42438e-07	0.000218489	1	0.341991	13.3333	27
chr2	33383182	0.657895	1.52028	0.0245602	1	1	0.342105	16.6667	17
chr11	64874672	0.65781	6.06137	0.0431144	1	0.65781	0	38.6667	34.5
chr7	3169280	0.657598	6.06091	0.00538456	0.2366	0.657598	0	43.3333	20.5
chr8	41683997	0.657563	6.06083	0.0415047	1	0.657563	0	19.6667	17
chr1	959821	0.657479	6.06065	0.000345725	0.0208142	0.657479	0	60	53.5
chr16	1093922	0.657447	1.51844	0.000593252	0.0323955	1	0.342553	38.3333	46
chr5	1672100	0.657143	1.5172	0.000588404	0.032177	1	0.342857	28.6667	30
chr20	50285688	0.657143	6.05992	0.0495079	1	0.657143	0	33	18.5
chr16	8867046	0.656566	1.51484	3.68105e-06	0.00073539	1	0.343434	28	20
chr17	34525864	0.656349	6.05821	0.000622559	0.0337596	0.656349	0	26.6667	27.5
chr9	133801014	0.65625	1.51355	0.0246791	1	1	0.34375	34.3333	14
chr1	77681784	0.65596	6.05736	0.00291612	0.132178	0.65596	0	42.6667	24.5
chr1	6510053	0.655727	3.92024	0.00218636	0.10141	0.692102	0.0363757	48	27.5
chr3	46861781	0.655556	1.51072	1.54802e-05	0.00203107	1	0.344444	26.6667	40.5
chr11	70640358	0.655317	1.50975	0.000487674	0.0275497	1	0.344683	41.6667	29
chr12	124338378	0.655005	1.71768	0.00847161	0.367097	0.931149	0.276144	49	30.5
chr11	123577993	0.654942	6.05516	2.13554e-05	0.00255805	0.654942	0	25.6667	29
chr8	46713450	0.654762	1.5075	0.0247876	1	1	0.345238	26.3333	26.5
chr11	33667997	0.654762	1.5075	0.0247876	1	1	0.345238	40.3333	27.5
chr16	69253541	0.654545	1.50662	0.000549136	0.0304008	1	0.345455	22.6667	23
chr7	151143247	0.65453	6.05426	0.04113	1	0.65453	0	35.3333	26
chr5	56177498	0.653846	1.50378	0.0248549	1	1	0.346154	20	16
chr16	89132858	0.653846	1.50378	0.0248549	1	1	0.346154	33.6667	16
chr10	17587449	0.653226	1.50127	6.98805e-05	0.00607297	1	0.346774	33.3333	21.5
chr17	42641472	0.653061	1.50061	0.0249128	1	1	0.346939	22.6667	31.5
chr18	47246763	0.652976	6.05089	0.00232653	0.107291	0.652976	0	28	38.5
chr11	124617264	0.65291	6.05074	0.0425841	1	0.65291	0	39.6667	34.5
chr17	82241703	0.652557	6.04997	0.0453284	1	0.652557	0	26.6667	46
chr7	155844583	0.652381	1.49786	7.39533e-06	0.00120236	1	0.347619	28.3333	25
chr10	45245981	0.652047	1.49651	3.40935e-05	0.00359889	1	0.347953	17.6667	18.5
chr6	159316344	0.651515	1.49437	2.96807e-08	2.59395e-05	1	0.348485	33.3333	14.5
chr17	46116357	0.651515	1.49437	0.0250277	1	1	0.348485	24	22
chr22	19195732	0.651503	2.39871	0.0465473	1	0.793962	0.142459	67	59.5
chr1	5850967	0.650049	6.0445	0.0424039	1	0.650049	0	19	17
chr2	78991258	0.65	1.48829	0.0251413	1	1	0.35	20	20.5
chr10	11691401	0.65	1.48829	1.45246e-07	7.72166e-05	1	0.35	29.6667	28
chr15	28937817	0.65	1.48829	0.0251413	1	1	0.35	46.3333	25.5
chr8	123182760	0.649654	6.04364	0.00238522	0.109787	0.649654	0	49.6667	33
chr19	48632453	0.649275	1.48539	8.3226e-06	0.00130582	1	0.350725	59.6667	26.5
chr19	46271155	0.648834	6.04184	8.54857e-05	0.00704606	0.648834	0	14.6667	31.5
chr21	34669079	0.64866	6.04146	0.0422757	1	0.64866	0	63.6667	28.5
chr6	22570030	0.648148	1.48088	0.0252816	1	1	0.351852	38.3333	22
chr7	1315008	0.647897	1.9424	0.033309	1	0.865755	0.217857	72.3333	39
chr8	143175648	0.647512	1.47835	0.00190734	0.0896151	1	0.352488	31	48.5
chrX	94438390	0.647321	1.47759	6.87095e-07	0.000228016	1	0.352679	19.3333	22
chr6	170280497	0.647059	1.47655	0.0253648	1	1	0.352941	14	20
chr16	88077468	0.647059	1.47655	0.0253648	1	1	0.352941	22.3333	18.5
chr21	41536575	0.647059	1.47655	0.000115237	0.00883213	1	0.352941	30	25.5
chr2	131832033	0.646154	1.47295	0.0254344	1	1	0.353846	26.6667	53.5
chr2	109224607	0.64583	6.03525	0.00165664	0.0789282	0.64583	0	37.6667	23.5
chr3	33055553	0.645575	6.03469	0.00600761	0.262849	0.645575	0	140.667	56.5
chr16	81142570	0.645455	1.47018	0.0254885	1	1	0.354545	23.6667	41
chr4	18506645	0.645286	1.99278	0.0326969	1	0.851822	0.206536	79	40.5
chr21	34669086	0.644915	6.03324	0.0427282	1	0.644915	0	63.6667	28.5
chr11	1869173	0.644795	1.68881	0.0165655	0.702352	0.924734	0.279939	70	51.5
chr15	73417609	0.644737	1.46735	5.49085e-05	0.00507469	1	0.355263	38.6667	19.5
chr16	546460	0.644737	1.46735	5.49085e-05	0.00507469	1	0.355263	26.3333	25
chr16	88513543	0.644475	6.03227	0.0427605	1	0.644475	0	25.6667	15
chr9	126633246	0.644444	1.46619	0.025567	1	1	0.355556	32.3333	29.5
chr5	1496769	0.644231	1.46535	1.80715e-05	0.00227213	1	0.355769	18.6667	18.5
chr14	44711031	0.644201	1.46523	0.00061648	0.0334814	1	0.355799	23	20
chr16	85463433	0.644154	6.03156	0.000130566	0.00971993	0.644154	0	26.3333	22
chr7	155392476	0.643813	1.4637	0.000128538	0.0095987	1	0.356187	50.6667	24.5
chr7	1675676	0.643651	1.46306	4.55544e-10	4.90237e-06	1	0.356349	28	29.5
chr1	207423920	0.643636	1.46301	8.03064e-06	0.00127298	1	0.356364	27.6667	23.5
chr10	29204182	0.643609	1.4629	0.00222574	0.103074	1	0.356391	26	36.5
chrX	153396325	0.643098	1.46089	1.36483e-05	0.00185862	1	0.356902	17.3333	19
chr2	3595039	0.642857	6.0287	0.0450118	1	0.642857	0	32.6667	22
chr4	56088792	0.642857	1.45994	0.0256913	1	1	0.357143	37.3333	26.5
chr13	106385015	0.642857	1.45994	1.21381e-07	6.85511e-05	1	0.357143	14	16.5
chr14	104589577	0.642857	1.45994	0.0256913	1	1	0.357143	15.3333	19
chr17	17494688	0.642857	1.45994	0.0256913	1	1	0.357143	26.6667	17.5
chr18	47263901	0.642677	6.0283	0.0426502	1	0.642677	0	25.6667	17
chr15	71237595	0.642166	1.45723	0.000142596	0.0104025	1	0.357834	29	34.5
chrX	3705795	0.642105	6.02703	0.0420125	1	0.642105	0	29.6667	12
chrX	119018736	0.641667	1.45527	0.000214508	0.0142227	1	0.358333	15	25
chr19	13157885	0.641008	2.56939	0.011963	0.513291	0.760884	0.119875	40	33.5
chr9	132477082	0.640625	1.4512	2.00691e-05	0.00244499	1	0.359375	21.3333	22
chr5	180207668	0.64058	1.45102	0.00100273	0.0506714	1	0.35942	39	19
chr10	103804245	0.640284	6.023	0.00165885	0.0790052	0.640284	0	21.6667	16
chr8	47180074	0.64021	1.44958	9.21419e-05	0.00745952	1	0.35979	34.6667	40.5
chr2	238069532	0.640152	1.44935	1.70926e-07	8.7159e-05	1	0.359848	34.3333	38.5
chr16	54935574	0.640097	6.02258	0.045666	1	0.640097	0	44.6667	40
chr11	68036378	0.64	1.44876	0.0259184	1	1	0.36	22	18.5
chr12	7440276	0.63968	6.02166	0.0428206	1	0.63968	0	21.6667	24.5
chr12	7440295	0.63968	6.02166	0.0428206	1	0.63968	0	21.6667	24.5
chr2	129805993	0.639535	1.44695	0.0259558	1	1	0.360465	28.6667	27.5
chr22	39630552	0.639367	1.44629	0.000540323	0.0300003	1	0.360633	29.6667	64.5
chr1	191322286	0.63892	6.01997	0.000466346	0.0265498	0.63892	0	74.6667	35
chr2	106056133	0.638889	1.44443	0.0260079	1	1	0.361111	26.6667	28
chr14	68862361	0.638298	1.44214	0.0260558	1	1	0.361702	26.3333	29
chr8	42892039	0.637569	3.72104	0.00735966	0.320079	0.679885	0.0423156	63.3333	62
chr17	74325266	0.637363	6.0165	0.00062844	0.0340394	0.637363	0	18	15
chr12	34204338	0.637143	1.43766	5.976e-06	0.00103229	1	0.362857	24	19.5
chrX	16871584	0.636958	6.0156	0.0434807	1	0.636958	0	30.3333	24
chr16	87808290	0.636583	1.4355	7.7096e-07	0.000247765	1	0.363417	56.3333	32.5
chr19	4052469	0.636538	1.43532	0.000863557	0.04455	1	0.363462	34	23
chr3	10377466	0.636364	1.43465	0.0262138	1	1	0.363636	43	20
chr10	63435553	0.636364	1.43465	0.0262138	1	1	0.363636	32	18.5
chr14	90661075	0.63587	1.43274	2.29354e-05	0.00268241	1	0.36413	26.6667	19.5
chr1	109112559	0.635805	6.01303	0.000856087	0.0442227	0.635805	0	25.3333	14
chr11	2381010	0.635802	6.01302	7.07779e-05	0.00613332	0.635802	0	27	24.5
chr11	2381020	0.635802	6.01302	7.07779e-05	0.00613332	0.635802	0	27	24.5
chr11	120516620	0.635698	6.01279	3.78647e-05	0.00386885	0.635698	0	53.3333	13.5
chr16	85463539	0.635531	6.01241	0.0447063	1	0.635531	0	25.6667	14
chr4	184889759	0.634615	1.42791	4.08843e-05	0.00408733	1	0.365385	27.3333	23.5
chr22	32137684	0.634615	1.42791	0.0263584	1	1	0.365385	16.3333	18.5
chr14	105176287	0.634415	6.00992	0.0117056	0.502607	0.634415	0	45.3333	46.5
chr2	236159969	0.6343	6.00966	0.000399769	0.023417	0.6343	0	39.3333	41.5
chr6	44462534	0.634211	1.42636	0.000586501	0.0320968	1	0.365789	51.6667	24.5
chr15	101398476	0.63354	1.42379	2.83905e-06	0.000612235	1	0.36646	24.6667	18.5
chr7	122300514	0.633396	2.3272	0.0119898	0.514402	0.781024	0.147628	57	72.5
chr16	11608351	0.633389	1.42321	2.06925e-08	2.06414e-05	1	0.366611	19.3333	44
chr9	135414303	0.633333	1.423	3.55595e-07	0.000144905	1	0.366667	41.3333	20
chr14	100537838	0.633333	1.423	0.000795734	0.0415386	1	0.366667	19	26
chr22	39989952	0.633333	1.423	3.55595e-07	0.000144905	1	0.366667	30.6667	18
chrX	108616392	0.633333	1.423	0.0264656	1	1	0.366667	23	20.5
chr9	35406803	0.633203	6.0072	0.0468059	1	0.633203	0	41.6667	15.5
chr16	363059	0.63272	6.00612	0.000202593	0.0136119	0.63272	0	35	19
chr19	54093866	0.632612	2.69859	0.0244836	1	0.737807	0.105195	34.6667	28.5
chr9	137430650	0.632357	2.53671	0.0225847	0.940864	0.754026	0.121669	38	42.5
chr9	42269246	0.632353	1.41924	0.0265482	1	1	0.367647	28	25
chr1	230292259	0.631868	1.41739	2.57786e-06	0.000570531	1	0.368132	35	17
chr8	94033986	0.631837	1.41728	1.99889e-05	0.00243826	1	0.368163	41.3333	27
chr7	158446140	0.631579	1.41629	0.0266139	1	1	0.368421	21.3333	15
chr8	81064105	0.631579	1.41629	7.19258e-05	0.00620994	1	0.368421	24.6667	28.5
chr5	1779087	0.63141	1.41565	0.000231498	0.0151056	1	0.36859	24	12.5
chr2	233480494	0.631222	1.41493	3.22813e-08	2.74788e-05	1	0.368778	17	28
chr5	78717861	0.631016	1.41415	0.000713526	0.0378646	1	0.368984	15.6667	19.5
chr12	37814554	0.631016	1.41415	0.000713526	0.0378646	1	0.368984	21.3333	14
chr11	105110272	0.630952	1.4139	0.0266673	1	1	0.369048	26	27.5
chr14	101505426	0.630952	1.4139	0.000182727	0.0125682	1	0.369048	63.6667	20
chr16	23504991	0.630952	6.00215	0.0429797	1	0.630952	0	22.6667	20
chr22	49051799	0.630747	1.41312	0.000818122	0.042517	1	0.369253	39.3333	32.5
chr19	37007931	0.630746	1.43019	0.0484321	1	0.992908	0.362162	32.6667	28.5
chr19	46723114	0.630617	2.09122	0.0254263	1	0.813993	0.183376	34.6667	54
chr8	97277834	0.630482	6.00109	0.0435596	1	0.630482	0	16.6667	20
chr11	64759891	0.630435	1.41194	0.0267116	1	1	0.369565	31.3333	28.5
chrX	1214907	0.630419	6.00094	0.000300447	0.0185617	0.630419	0	51.6667	22.5
chr3	196143221	0.630208	1.41108	0.000822865	0.0427126	1	0.369792	54.6667	34
chr22	48209455	0.629902	5.99978	0.0485301	1	0.629902	0	27.6667	30.5
chr18	79803756	0.62963	1.40888	0.0267808	1	1	0.37037	36.6667	23.5
chr9	110173501	0.62915	5.99808	0.00151341	0.0727841	0.62915	0	121.333	99
chr5	3027230	0.629138	1.9899	0.0130427	0.55785	0.830818	0.201681	18.6667	15.5
chr3	52582071	0.629032	1.40661	0.0268325	1	1	0.370968	31.3333	24.5
chr13	75524350	0.629032	1.40661	0.00117138	0.0580753	1	0.370968	14.3333	31
chr2	25202491	0.629024	2.22531	0.00380211	0.169622	0.790135	0.161111	41.3333	43
chr3	33055521	0.628931	5.99759	0.00793212	0.34429	0.628931	0	173.667	60
chr12	130826483	0.628788	5.99727	0.0480241	1	0.628788	0	43	20
chr11	1236499	0.628571	1.40487	0.000294763	0.0182728	1	0.371429	29.6667	20.5
chrX	1027338	0.628374	5.99633	0.000661989	0.0355379	0.628374	0	38	41
chr16	11277450	0.628205	1.40349	0.0269044	1	1	0.371795	16	25.5
chr16	88471861	0.627907	1.40236	0.0269304	1	1	0.372093	35	30.5
chr22	37502073	0.627887	5.99523	0.000121416	0.00918618	0.627887	0	35.3333	47
chr20	33647510	0.627714	5.99484	0.000630799	0.0341404	0.627714	0	21.6667	20.5
chr12	52848911	0.62766	1.40143	0.0269521	1	1	0.37234	21.3333	31.5
chr5	138458018	0.62747	1.40071	0.000336054	0.0203352	1	0.37253	30	22.5
chr2	26517066	0.627451	1.40064	5.99919e-07	0.000208053	1	0.372549	22	28
chr16	87912941	0.627451	1.40064	5.99919e-07	0.000208053	1	0.372549	16	22
chr1	24911852	0.627434	5.9942	0.0498602	1	0.627434	0	47	52.5
chr16	800118	0.627386	2.80643	0.0168843	0.715148	0.722028	0.0946429	32.6667	37.5
chr15	23562138	0.627378	5.99408	0.00149416	0.0719436	0.627378	0	27.3333	13.5
chrX	57335351	0.626882	1.39849	0.000357347	0.0213535	1	0.373118	25.3333	23
chr9	127460878	0.62675	1.88474	0.0259443	1	0.849495	0.222744	126.333	127
chr7	99500783	0.626667	1.39768	6.39471e-07	0.000217794	1	0.373333	45.6667	60
chr10	54271367	0.62577	5.99043	0.0468101	1	0.62577	0	44	19
chr2	120856453	0.625668	1.39393	6.61526e-06	0.00111	1	0.374332	38.6667	28
chr10	71512516	0.625668	1.39393	6.61526e-06	0.00111	1	0.374332	24.6667	14
chr6	168440574	0.625392	5.98958	0.00127362	0.0624814	0.625392	0	41	41.5
chr22	41099324	0.625177	5.98909	0.00129001	0.063175	0.625177	0	24	58.5
chr5	173299605	0.625	1.39142	0.0271873	1	1	0.375	20.3333	28.5
chr7	379190	0.625	1.39142	0.000870177	0.0448464	1	0.375	22.6667	13.5
chr8	66441718	0.625	1.39142	0.0271873	1	1	0.375	26.3333	21
chr8	81497799	0.625	1.39142	0.0271873	1	1	0.375	21	17.5
chr9	134750574	0.625	1.39142	0.0271873	1	1	0.375	37.3333	33.5
chr11	12980422	0.625	1.39142	0.0271873	1	1	0.375	25.3333	26
chr19	39624430	0.625	1.39142	3.0567e-05	0.003326	1	0.375	19.3333	22
chr11	113911525	0.624633	1.39005	1.29128e-08	1.51669e-05	1	0.375367	29.6667	21
chr19	11595843	0.624608	1.38996	2.00844e-06	0.000479574	1	0.375392	198	102
chr1	90722936	0.624524	1.77142	0.0440509	1	0.873245	0.248721	52	40
chr19	1037824	0.624359	1.38902	6.1225e-09	9.24721e-06	1	0.375641	29.6667	34.5
chr4	52791052	0.624288	1.38876	4.6063e-05	0.00446157	1	0.375712	12.6667	32.5
chr21	43657879	0.624111	1.85841	0.0175221	0.740832	0.851771	0.22766	52.6667	46
chr22	37127516	0.623049	5.98425	0.000758169	0.0398424	0.623049	0	29	14.5
chr10	43180388	0.622642	1.38261	0.0273999	1	1	0.377358	41.6667	33
chr1	201127047	0.622408	2.57199	0.00409203	0.181881	0.738242	0.115833	62.3333	65.5
chr5	137889787	0.622368	5.98269	0.000254343	0.0162529	0.622368	0	33	28
chr2	208100692	0.622277	5.98248	1.29146e-07	7.13626e-05	0.622277	0	44	25
chr17	39211113	0.622192	5.98229	7.27138e-06	0.00118729	0.622192	0	36.3333	21
chr2	173760464	0.622022	2.03013	0.0223232	0.93086	0.813689	0.191667	79.6667	40
chr1	204630660	0.621849	1.37966	1.06396e-05	0.00154841	1	0.378151	23	27.5
chr10	43343837	0.621759	1.7926	0.0242593	1	0.864056	0.242297	48.3333	27.5
chr22	48336239	0.621622	1.37882	0.0274931	1	1	0.378378	31.3333	27
chr18	78506212	0.621528	1.37847	0.000141257	0.0103304	1	0.378472	43.3333	60
chr20	61619763	0.621442	1.37815	0.000175464	0.0121681	1	0.378558	30.6667	24
chr12	132276018	0.621411	1.37804	5.03237e-06	0.000915042	1	0.378589	43.3333	64.5
chr4	41850206	0.621212	1.3773	0.0275307	1	1	0.378788	20.3333	22.5
chr16	83935887	0.620928	5.9794	0.000436773	0.0251653	0.620928	0	32	20.5
chr4	157048813	0.62087	1.37603	1.34976e-05	0.00184513	1	0.37913	38	24
chr9	136526463	0.62069	1.37536	0.0275789	1	1	0.37931	17.6667	20
chr11	68312218	0.62069	1.37536	0.0275789	1	1	0.37931	31	21
chr11	55872971	0.620629	1.37514	0.000160312	0.0113669	1	0.379371	20.6667	29.5
chr12	132176866	0.620536	1.37479	0.0011254	0.0560266	1	0.379464	18.3333	22
chr7	157987544	0.620513	1.37471	0.00122638	0.0604626	1	0.379487	41.3333	20.5
chr2	64147936	0.62	1.37281	0.0276429	1	1	0.38	32	18
chr9	27601916	0.62	1.37281	0.0276429	1	1	0.38	24	18
chr18	76096841	0.62	1.37281	0.0276429	1	1	0.38	24	25
chr19	2625161	0.62	1.37281	0.0276429	1	1	0.38	37.3333	32.5
chr8	123182849	0.619916	5.97709	0.0439103	1	0.619916	0	49.6667	33
chr3	57598503	0.619898	5.97705	0.0494873	1	0.619898	0	48.6667	40
chr20	50010010	0.619679	5.97655	0.00292855	0.132731	0.619679	0	28	21.5
chr19	8480933	0.619565	1.3712	0.0276833	1	1	0.380435	29.3333	28.5
chr6	166244286	0.619293	5.97566	6.64943e-06	0.00111328	0.619293	0	33.6667	35
chr5	131880012	0.619048	1.36929	0.0277317	1	1	0.380952	29	27
chr11	70202392	0.619048	1.36929	1.12301e-06	0.000318874	1	0.380952	14.6667	13
chr17	81314091	0.618926	1.72199	0.0101575	0.437975	0.87815	0.259225	33	40
chr15	101398466	0.618768	1.36826	0.000165183	0.0116216	1	0.381232	22.6667	21
chr6	168128117	0.618421	1.36698	0.0277906	1	1	0.381579	28.6667	29.5
chr10	111079024	0.617778	1.36461	2.74696e-06	0.000598776	1	0.382222	30.6667	35
chr15	82699946	0.617752	1.36452	0.00163824	0.0781464	1	0.382248	39	39
chr1	240889018	0.617647	1.36413	0.0278637	1	1	0.382353	35.6667	23
chr3	2970259	0.617647	1.36413	0.0278637	1	1	0.382353	16	16
chr8	30672546	0.617647	1.36413	0.0278637	1	1	0.382353	54.6667	24
chr19	33809042	0.617647	1.36413	0.0278637	1	1	0.382353	32.6667	29.5
chr3	124813109	0.617521	1.36367	0.000282235	0.0176616	1	0.382479	13	15.5
chr15	26888935	0.617512	5.97157	0.0442808	1	0.617512	0	37.3333	25.5
chr11	57784792	0.617464	5.97146	1.43202e-06	0.000380105	0.617464	0	34.3333	15
chr17	21843401	0.6173	1.73701	0.0219925	0.918108	0.871846	0.254545	93.6667	31
chr1	11701658	0.617063	1.36199	2.63801e-06	0.000580356	1	0.382937	34.3333	73
chr16	34141308	0.616845	1.67193	0.0470787	1	0.888973	0.272128	60	47.5
chr2	43754391	0.616667	1.36053	0.000717017	0.0380139	1	0.383333	15.6667	24
chr3	180829127	0.616667	5.96963	0.0455692	1	0.616667	0	35.3333	25
chr12	96236617	0.616667	1.36053	2.34948e-05	0.0027348	1	0.383333	19.6667	25.5
chr17	38562064	0.616613	5.9695	8.5875e-07	0.000266996	0.616613	0	41	46.5
chr5	180371648	0.616323	1.35927	6.11881e-05	0.00549678	1	0.383677	25.3333	27
chr19	45913388	0.615986	5.96806	0.0131099	0.560539	0.615986	0	46	41.5
chr17	2925284	0.615984	2.01555	0.044195	1	0.808387	0.192403	136.667	72
chr4	146660485	0.615942	1.35788	0.0280265	1	1	0.384058	55.3333	51
chr22	50549148	0.615873	5.9678	0.0447633	1	0.615873	0	37	46.5
chr5	135911732	0.615836	1.35749	0.000843984	0.0436626	1	0.384164	26.6667	21
chr20	63246746	0.615603	5.96718	0.044303	1	0.615603	0	30.6667	11.5
chr19	29610327	0.615546	2.31372	0.0141548	0.603749	0.760531	0.144985	29.3333	36
chr4	183339588	0.615385	1.35584	0.0280802	1	1	0.384615	26.6667	25
chr19	38212106	0.615369	2.44487	0.0178014	0.752233	0.743818	0.128448	48.6667	34.5
chr8	46240842	0.614779	5.96527	0.00246183	0.113008	0.614779	0	33	18.5
chr14	104206587	0.614286	1.35182	0.000124315	0.00934913	1	0.385714	16	27
chr17	82427887	0.614286	1.35182	0.0281869	1	1	0.385714	24	23.5
chr2	231426190	0.614201	5.96394	0.000357684	0.0213681	0.614201	0	40	20.5
chr22	49631897	0.613889	5.96322	9.26666e-06	0.00140867	0.613889	0	31.3333	27
chr15	85854172	0.613871	1.35031	5.16623e-05	0.00485231	1	0.386129	47.3333	43.5
chr20	12404052	0.613553	1.34916	1.40221e-05	0.00189811	1	0.386447	28.6667	30
chr14	58072446	0.613293	2.05332	0.00774038	0.336178	0.797952	0.184659	26.3333	13.5
chr17	47744329	0.613225	5.96168	0.0473659	1	0.613225	0	20	17.5
chr11	134643426	0.613052	1.34733	9.51508e-07	0.000285999	1	0.386948	51	39
chr17	20902655	0.61283	5.96077	1.43769e-05	0.00193237	0.61283	0	48.6667	29.5
chr11	771024	0.612245	1.3444	0.0283877	1	1	0.387755	32	37
chr5	141383068	0.612179	5.95926	0.0446792	1	0.612179	0	16	34
chr6	94511298	0.612169	1.34413	3.46066e-05	0.00363786	1	0.387831	37.6667	31
chr17	68309207	0.611453	1.34153	5.26754e-05	0.00492197	1	0.388547	44.3333	28.5
chr7	105314159	0.611437	3.17233	0.0268243	1	0.677723	0.0662862	71.6667	67.5
chr19	50358605	0.611391	2.72922	0.0336218	1	0.709967	0.0985764	82	49.5
chr15	23897788	0.611266	1.88528	0.024568	1	0.828144	0.216878	27	24
chr10	13248943	0.611264	1.34085	1.18164e-09	4.90237e-06	1	0.388736	30	20.5
chr19	10538819	0.611228	5.95705	6.24236e-06	0.00106375	0.611228	0	38	32
chr12	51230041	0.611111	1.3403	8.25454e-05	0.00686912	1	0.388889	39	27
chr20	33186642	0.611111	1.3403	0.0285009	1	1	0.388889	19.3333	27.5
chr17	79137652	0.61086	1.33939	6.73525e-06	0.00112294	1	0.38914	34.3333	28
chrX	123206314	0.610714	1.33886	3.62573e-06	0.000727723	1	0.389286	14	31.5
chr19	21569201	0.610526	5.95542	0.0472228	1	0.610526	0	23	17
chr10	131949137	0.61044	1.33787	2.4191e-05	0.00279403	1	0.38956	51.6667	67.5
chr16	88957126	0.610106	5.95444	0.0449879	1	0.610106	0	34.3333	33
chr11	64853765	0.609841	5.95383	0.00226697	0.104811	0.609841	0	50	45
chr10	102657746	0.609694	1.33518	4.42429e-05	0.00432726	1	0.390306	19	32.5
chr10	131226372	0.609615	1.3349	7.02598e-05	0.00609738	1	0.390385	14.3333	16.5
chr19	290667	0.609549	5.95315	0.000163369	0.011523	0.609549	0	29.3333	30.5
chr11	119498113	0.609382	5.95276	0.00324812	0.146052	0.609382	0	25	23.5
chr9	98706937	0.609162	5.95224	0.0467687	1	0.609162	0	35.6667	29
chrX	140227208	0.609109	1.33307	0.000167573	0.0117523	1	0.390891	25.6667	32
chr16	67980530	0.608961	2.96202	0.00854089	0.370018	0.688618	0.0796569	33.6667	20.5
chr14	92687034	0.608743	1.78597	0.00589985	0.258374	0.847361	0.238618	54	50.5
chr6	90418739	0.608696	1.33159	0.0287459	1	1	0.391304	18.6667	20.5
chr19	50920096	0.608696	1.33159	0.0287459	1	1	0.391304	38	22
chrX	84945052	0.608696	1.33159	0.0287459	1	1	0.391304	15	18.5
chr3	71429101	0.608655	1.82084	0.0112841	0.485046	0.838959	0.230303	58.3333	26
chr2	240169363	0.608654	1.33144	7.34412e-06	0.00119536	1	0.391346	24.6667	26.5
chrX	28668509	0.608597	1.33123	0.00115835	0.0574972	1	0.391403	15.6667	15
chr7	130491018	0.608499	5.9507	0.000396851	0.0232819	0.608499	0	45	16.5
chr17	49014012	0.608483	5.95066	0.000196454	0.0132965	0.608483	0	39.6667	28
chr14	101823292	0.608333	5.95031	0.0474092	1	0.608333	0	28	24.5
chr17	77880076	0.608333	1.33028	0.0287831	1	1	0.391667	56.3333	40.5
chr16	877658	0.608108	1.32948	0.0288063	1	1	0.391892	26.3333	24.5
chr1	15090353	0.607871	5.94923	0.0456209	1	0.607871	0	22.3333	18
chr12	9064951	0.60781	5.94909	0.000949139	0.0483281	0.60781	0	39	44.5
chr7	83801559	0.60755	1.32747	0.000161957	0.0114539	1	0.39245	20	26.5
chr11	44613679	0.607503	2.40074	0.0265263	1	0.739418	0.131915	72	76
chr7	129786668	0.607471	5.9483	0.0476712	1	0.607471	0	46.6667	20.5
chr4	7286003	0.607456	1.32714	1.16814e-07	6.66423e-05	1	0.392544	32.6667	21.5
chr19	980347	0.607429	1.32704	0.00043056	0.0248669	1	0.392571	30.3333	61
chr7	63790308	0.607143	1.32602	0.0289063	1	1	0.392857	25	14
chr11	1038003	0.607143	1.32602	0.00129321	0.0633106	1	0.392857	33	31.5
chr11	64057003	0.607143	1.32602	0.0289063	1	1	0.392857	20	23.5
chr12	4031822	0.607143	1.32602	0.0289063	1	1	0.392857	16	14
chr17	42454085	0.607143	1.32602	0.0289063	1	1	0.392857	52.3333	28.5
chr19	55169577	0.607143	1.32602	1.04594e-05	0.00153069	1	0.392857	29	27.5
chr7	152020608	0.606838	1.32492	0.00172415	0.0817676	1	0.393162	27	22
chr16	1261170	0.606813	5.94676	4.29294e-05	0.00423111	0.606813	0	64	47
chr3	128604269	0.606275	1.32291	0.00118738	0.0587769	1	0.393725	27.6667	25.5
chr1	155858990	0.606061	5.945	0.0455654	1	0.606061	0	15.6667	20.5
chr2	223806428	0.606061	1.32214	2.62197e-05	0.00296754	1	0.393939	31.3333	22
chr17	78342570	0.605769	1.3211	4.83806e-05	0.00462409	1	0.394231	12	20.5
chr17	49926350	0.605655	1.3207	6.77769e-06	0.00112874	1	0.394345	44.6667	42.5
chr19	15723399	0.605579	5.94387	1.42063e-05	0.00191709	0.605579	0	41	24
chr1	1173574	0.605322	5.94327	9.43422e-07	0.000284826	0.605322	0	34	23.5
chr5	80345230	0.604859	1.31786	3.74624e-05	0.00384107	1	0.395141	15.3333	31.5
chr16	55324080	0.604598	5.94157	0.0453177	1	0.604598	0	33.6667	20.5
chr20	50285713	0.604511	5.94137	0.00527393	0.231868	0.604511	0	35	18.5
chr19	35908150	0.604331	5.94094	0.000666166	0.0357166	0.604331	0	40.6667	43.5
chr5	72421311	0.604236	1.31564	9.85852e-06	0.00146925	1	0.395764	32	31
chr14	102255540	0.604167	1.3154	0.000272423	0.0171661	1	0.395833	28.3333	26
chr18	69509554	0.604167	1.3154	0.0292204	1	1	0.395833	16.3333	18.5
chr1	1171979	0.604024	5.94022	0.0046929	0.207174	0.604024	0	28.6667	21.5
chr14	101533931	0.603731	1.31385	1.4629e-06	0.00038495	1	0.396269	27.3333	45
chr7	75688680	0.603322	1.55999	0.0478483	1	0.902953	0.299631	69.3333	49.5
chr5	175445252	0.603226	5.93835	0.0475791	1	0.603226	0	34.6667	19
chr2	127025038	0.603108	2.25572	0.000455128	0.0260319	0.752841	0.149733	38.3333	25
chr3	13040957	0.60303	5.93789	7.83112e-05	0.00661201	0.60303	0	16.3333	27.5
chr21	45513486	0.602868	5.9375	0.000163134	0.0115095	0.602868	0	37.6667	20.5
chr11	65539655	0.602857	1.31075	0.00116928	0.0579881	1	0.397143	22.3333	19.5
chr9	135252532	0.60258	1.30977	8.72264e-05	0.00715699	1	0.39742	30.6667	29.5
chr20	31471210	0.602564	1.30971	0.0293933	1	1	0.397436	26.6667	25
chr6	166244263	0.602344	5.93627	2.27526e-06	0.000521608	0.602344	0	33.6667	35
chr1	1182710	0.60229	5.93614	8.30646e-05	0.00689767	0.60229	0	48.3333	32.5
chr5	177328198	0.602288	5.93614	0.00175449	0.0830895	0.602288	0	62.3333	44.5
chr10	132466260	0.602273	1.30868	5.23074e-05	0.00489728	1	0.397727	27	17.5
chr16	20052657	0.602241	1.30857	0.000235701	0.0153261	1	0.397759	24.3333	19
chr20	47372303	0.602167	1.30831	0.00170168	0.0808098	1	0.397833	21.6667	18
chr16	81789710	0.602061	5.9356	0.0461083	1	0.602061	0	48.3333	30
chr16	31011468	0.602041	1.30786	0.0294503	1	1	0.397959	32.6667	34
chr7	1200201	0.601973	2.21159	0.0095735	0.413416	0.757721	0.155749	51.3333	39.5
chr1	201889366	0.601789	5.93496	0.000829323	0.0430004	0.601789	0	37	18
chr22	42008300	0.601671	1.4529	0.00592817	0.259566	0.937942	0.336272	565.333	435.5
chr12	42595085	0.601604	1.30632	0.000988948	0.0500672	1	0.398396	22	19.5
chr7	140559514	0.601504	1.30596	2.37158e-07	0.000109609	1	0.398496	27.3333	16.5
chr11	2270326	0.601449	5.93416	0.0460965	1	0.601449	0	22.6667	27
chr13	112767974	0.600832	5.9327	0.00018428	0.0126516	0.600832	0	40.6667	14
chr7	6935141	0.600825	1.30357	0.00161509	0.0771703	1	0.399175	33.3333	34.5
chr17	77487339	0.600427	1.30216	0.00126423	0.0620802	1	0.399573	34.3333	33.5
chr10	130591737	0.600379	1.30199	1.2336e-07	6.9303e-05	1	0.399621	19.6667	24.5
chr19	38683658	0.600354	2.64213	0.000659796	0.0354428	0.70487	0.104516	43.6667	56
chr7	70479708	0.600346	2.45866	0.00587858	0.2575	0.723843	0.123497	68	53
chr2	140655835	0.600327	1.30181	0.00104831	0.0526784	1	0.399673	42	39.5
chr8	133447683	0.600145	1.30117	2.7091e-08	2.42703e-05	1	0.399855	15.3333	33
chr1	185054858	0.6	1.30066	0.00050564	0.0283502	1	0.4	27.3333	33
chr2	23594198	0.6	1.30066	3.3487e-06	0.000688462	1	0.4	21.3333	13.5
chr3	101559682	0.6	1.30066	0.0296757	1	1	0.4	14.6667	23.5
chr6	10806652	0.6	1.30066	0.0296757	1	1	0.4	19.3333	20.5
chr6	43257770	0.6	1.30066	0.0296757	1	1	0.4	22.3333	29
chr9	135185195	0.6	1.30066	0.0296757	1	1	0.4	23.3333	15.5
chr10	49735515	0.6	1.30066	0.0296757	1	1	0.4	15	20.5
chrX	153570000	0.6	1.30066	3.3487e-06	0.000688462	1	0.4	28.3333	16.5
chr19	7903092	0.599774	5.9302	0.000377334	0.0223259	0.599774	0	52.3333	50.5
chr3	127629118	0.599617	5.92983	0.0460126	1	0.599617	0	50	36
chr1	4978046	0.599432	5.92939	0.0459649	1	0.599432	0	40.3333	35.5
chr17	66835723	0.599312	5.92911	1.23491e-05	0.00172783	0.599312	0	47.3333	33
chr16	6344211	0.599268	1.29809	2.25071e-06	0.000518587	1	0.400732	33.3333	45.5
chr7	157044370	0.599078	1.29742	2.16722e-05	0.00258156	1	0.400922	29.6667	22.5
chr22	20429799	0.598976	2.0023	0.0493048	1	0.78821	0.189234	47.3333	46.5
chr12	95446883	0.598726	5.92772	0.000500638	0.0281323	0.598726	0	28	20
chr13	98418907	0.598684	5.92762	0.000111227	0.00858626	0.598684	0	33.6667	21
chr8	143149038	0.598011	1.29368	3.23317e-05	0.00345828	1	0.401989	24	21.5
chr10	78955373	0.597619	1.29231	0.00143009	0.069215	1	0.402381	26.6667	21.5
chr2	240448238	0.597222	1.29092	0.0299902	1	1	0.402778	26.6667	28
chrX	86040229	0.596838	1.28958	4.52845e-05	0.00440038	1	0.403162	27	17
chr12	2666723	0.596774	1.28935	0.0300418	1	1	0.403226	15.3333	22
chr10	133197603	0.596639	1.39349	0.0128423	0.549698	0.95332	0.356681	56.3333	22.5
chr7	3169256	0.596538	5.92253	0.00161993	0.0773765	0.596538	0	45	35.5
chr15	99494977	0.596296	5.92195	3.9609e-05	0.003991	0.596296	0	32	21.5
chr3	100160877	0.596154	1.28719	1.15563e-05	0.00164702	1	0.403846	36.6667	19
chr4	8725563	0.596154	5.92161	0.0473011	1	0.596154	0	26	13
chr10	48561992	0.596154	1.28719	1.15563e-05	0.00164702	1	0.403846	22	12.5
chr19	8330919	0.59593	1.28641	6.00465e-05	0.00542609	1	0.40407	59.3333	35.5
chr21	42111018	0.595745	1.28576	0.0301613	1	1	0.404255	25.6667	33
chr20	21397298	0.595604	5.9203	0.0494317	1	0.595604	0	22.3333	21
chr19	49712608	0.595588	1.28522	0.0301796	1	1	0.404412	40.3333	41
chr14	93430483	0.595471	5.91999	2.5104e-05	0.00287136	0.595471	0	42	34
chr9	135781057	0.59537	1.28446	4.87325e-05	0.00464716	1	0.40463	25	23.5
chr11	64853785	0.595364	5.91973	0.00160658	0.0768138	0.595364	0	52.3333	48
chr1	20500048	0.595238	1.284	0.000309826	0.0190229	1	0.404762	35.3333	19
chr3	83770162	0.595238	1.284	0.0302206	1	1	0.404762	32.6667	16.5
chr7	125005924	0.595238	1.284	4.19538e-06	0.000805657	1	0.404762	22.6667	19.5
chr2	25202482	0.595163	5.91925	0.000100622	0.00797938	0.595163	0	41.3333	43
chr20	30488891	0.594805	1.28249	0.000239864	0.0155409	1	0.405195	51.3333	28.5
chr22	20610592	0.594551	1.28161	0.00254533	0.116537	1	0.405449	56.3333	31.5
chr9	126693149	0.594406	1.28111	3.53881e-05	0.00369626	1	0.405594	61	18.5
chr19	50358603	0.594297	2.69455	0.0448843	1	0.692873	0.0985764	82	49.5
chr4	7901443	0.59375	5.91588	0.0481559	1	0.59375	0	29.6667	15
chr3	33055404	0.593387	5.91501	0.00918296	0.397162	0.593387	0	173.667	60
chr19	8490668	0.593333	1.27739	0.0304465	1	1	0.406667	37	43
chr16	88632354	0.593122	1.27666	0.000231892	0.0151267	1	0.406878	33.6667	31
chr2	10042373	0.592997	1.27623	0.000376954	0.0223068	1	0.407003	37	43
chr1	22597858	0.592654	1.27504	0.000146622	0.0106258	1	0.407346	21.6667	33.5
chr9	129597276	0.592256	5.9123	0.0473393	1	0.592256	0	37	40.5
chr17	81329865	0.592193	5.91215	0.00164053	0.0782398	0.592193	0	38	30.5
chr21	36636963	0.592193	1.27345	0.00151581	0.0728851	1	0.407807	29.3333	28.5
chr10	93280775	0.592151	2.79032	0.0490914	1	0.682213	0.0900621	35	30
chr20	61109633	0.591935	1.27256	1.71568e-05	0.00218902	1	0.408065	44.3333	25.5
chr16	77943457	0.591721	1.27182	2.02513e-06	0.000482104	1	0.408279	54	82.5
chr20	22297085	0.591698	1.64621	0.0379852	1	0.859476	0.267778	40	21.5
chr2	25167723	0.591667	1.27163	4.86188e-09	8.0354e-06	1	0.408333	23	30.5
chr9	129341327	0.591486	1.27101	0.000155938	0.0111284	1	0.408514	34.3333	23.5
chr20	63730633	0.591398	1.2707	0.000508936	0.0285034	1	0.408602	28	62
chr7	156173540	0.59127	1.27026	6.09808e-08	4.23703e-05	1	0.40873	22	16
chr22	19813612	0.590909	1.26902	0.0307409	1	1	0.409091	16	16.5
chr8	4224532	0.590345	1.26708	2.40281e-07	0.000110575	1	0.409655	21	54
chr17	3943793	0.590336	1.26705	0.000281432	0.0176253	1	0.409664	26.3333	31
chr13	97225962	0.59009	5.90711	0.000813954	0.0423396	0.59009	0	25.6667	24.5
chr5	54524782	0.590076	2.48519	0.000939822	0.0479137	0.70838	0.118304	66	49.5
chr8	141287127	0.589631	5.906	0.00652553	0.284717	0.589631	0	45.6667	30
chr2	12277482	0.589606	5.90594	0.00233161	0.107512	0.589606	0	23	20.5
chr2	43039622	0.589558	5.90583	7.55254e-05	0.00643444	0.589558	0	57.3333	23
chrX	2582202	0.589367	1.26372	0.00016917	0.0118403	1	0.410633	21	23.5
chr20	57721444	0.589286	1.26344	6.90752e-05	0.00601808	1	0.410714	38.3333	27
chr12	42532615	0.588889	1.26208	0.0309927	1	1	0.411111	45	29
chr10	42900594	0.588636	1.26122	0.00229766	0.106091	1	0.411364	24.6667	21
chr1	2835314	0.588235	1.25985	0.000753188	0.0396277	1	0.411765	47.3333	25.5
chr1	22739818	0.588235	1.25985	0.0310754	1	1	0.411765	16	29
chr5	10584028	0.588185	5.90252	2.43734e-05	0.00280932	0.588185	0	64.3333	68
chr22	43531037	0.587948	2.12322	0.00016762	0.0117546	0.753106	0.165158	60.6667	15
chrX	1484652	0.5875	1.25733	0.000194305	0.0131799	1	0.4125	23	24.5
chr22	49463053	0.58749	5.90084	0.000109624	0.00849312	0.58749	0	26	25
chr17	29158239	0.587409	5.90065	0.000340061	0.0205426	0.587409	0	62.6667	42.5
chr12	34108066	0.587352	5.90051	0.000221246	0.0145768	0.587352	0	43.6667	31.5
chr17	72751872	0.587158	2.11221	0.0194854	0.819455	0.753824	0.166667	30.6667	12
chr1	201185044	0.587121	5.89995	0.00175043	0.082914	0.587121	0	19.3333	17
chr8	30250567	0.587051	5.89978	0.00025139	0.0161131	0.587051	0	31.6667	32
chr3	127350929	0.586957	1.25548	1.73783e-05	0.0022083	1	0.413043	15	23
chr16	89979476	0.586957	1.25548	0.0312391	1	1	0.413043	40	18
chr11	1392977	0.586905	1.2553	0.00131976	0.0644688	1	0.413095	37.3333	23.5
chr13	69605221	0.586809	2.06072	0.0265077	1	0.761809	0.175	36.6667	30
chr5	3319401	0.586453	1.25376	6.45333e-07	0.000218842	1	0.413547	39	42
chr11	61518656	0.586257	1.25309	0.000937472	0.0478084	1	0.413743	21.6667	18.5
chr16	88631780	0.586207	3.6367	0.0208548	0.873477	0.627457	0.04125	66.3333	49
chr11	68312213	0.586207	1.25292	0.0313362	1	1	0.413793	31	21
chr7	150857493	0.586182	1.25284	3.45014e-06	0.000703361	1	0.413818	23.6667	26.5
chr12	127280793	0.586159	5.89763	0.000102119	0.00806573	0.586159	0	30.6667	11.5
chr17	82238992	0.586138	5.89757	0.00794074	0.344651	0.586138	0	35.3333	14.5
chr3	8656811	0.586022	1.25229	0.00038603	0.0227309	1	0.413978	26.3333	29
chr7	56092984	0.58547	1.25042	2.27943e-07	0.000106605	1	0.41453	33.3333	15.5
chr11	72468505	0.585461	1.25038	1.82964e-06	0.000449056	1	0.414539	38.6667	35
chr9	128066964	0.58477	1.24804	5.36693e-10	4.90237e-06	1	0.41523	18.3333	20.5
chr17	1323487	0.584596	1.24745	2.06665e-07	9.99052e-05	1	0.415404	25.3333	44.5
chr17	35512426	0.584474	2.20337	0.00934319	0.403811	0.73658	0.152105	69.3333	31.5
chr19	50418504	0.584459	1.24699	0.00140714	0.0682392	1	0.415541	23.3333	28.5
chr4	2482975	0.584242	5.89298	0.0479803	1	0.584242	0	28.3333	24.5
chr13	100527037	0.584139	1.2459	1.44172e-06	0.00038142	1	0.415861	43.3333	29
chr13	23889961	0.584034	1.24554	0.000793075	0.0414271	1	0.415966	49	33
chr12	1908088	0.583967	2.22932	0.035401	1	0.732261	0.148294	90.3333	79.5
chr4	7755987	0.583525	5.89124	0.00311339	0.140422	0.583525	0	24.6667	20.5
chr10	5548359	0.583507	5.89119	0.000114032	0.00875062	0.583507	0	37	21
chr2	121262325	0.583483	1.36936	0.0391804	1	0.941945	0.358462	27	25.5
chr1	94552410	0.583333	1.24317	0.0317171	1	1	0.416667	43.3333	21
chr2	157845709	0.583333	1.24317	7.80396e-05	0.0065949	1	0.416667	37	18
chr2	206357536	0.583333	1.24317	6.9616e-06	0.00115018	1	0.416667	21	21.5
chr4	1802863	0.583333	5.89077	0.0474437	1	0.583333	0	22	19
chr5	90929595	0.583333	1.24317	7.80396e-05	0.0065949	1	0.416667	25.3333	24
chr7	74360039	0.583333	1.24317	6.9616e-06	0.00115018	1	0.416667	17.6667	15
chr9	136250242	0.583333	1.24317	0.0317171	1	1	0.416667	26	19
chr20	34677933	0.583333	1.24317	6.9616e-06	0.00115018	1	0.416667	31	16
chr4	130348566	0.583125	1.24247	9.68897e-05	0.00774911	1	0.416875	19.6667	28.5
chr4	139043117	0.582751	1.2412	0.00153503	0.073713	1	0.417249	39.6667	23
chr8	22220146	0.582721	1.2411	0.000507969	0.0284533	1	0.417279	27	25
chr10	116114017	0.582692	1.24101	0.000209879	0.0139858	1	0.417308	30.6667	33.5
chr17	48156384	0.582609	1.24073	3.99091e-08	3.15335e-05	1	0.417391	43	19
chr1	4895790	0.582573	1.49712	0.0290467	1	0.892179	0.309605	36.3333	43
chr17	79154487	0.582548	5.88886	0.00103058	0.0519008	0.582548	0	32	30
chr16	88654034	0.582488	5.88871	0.000950265	0.048377	0.582488	0	35.6667	44
chr8	11588165	0.582418	5.88854	3.01378e-05	0.00328878	0.582418	0	22.3333	20
chr2	140655815	0.582353	1.23986	0.000108258	0.00841264	1	0.417647	42	39.5
chr17	66713339	0.581789	2.1157	0.0453313	1	0.746291	0.164502	34.6667	40
chr5	27403540	0.581417	1.24601	0.0437696	1	0.995238	0.413821	61.6667	28
chr9	98706921	0.581384	5.88602	0.00164106	0.0782618	0.581384	0	35.6667	29
chr11	70486746	0.58125	1.23615	5.04483e-08	3.71452e-05	1	0.41875	27.3333	33
chr12	127454453	0.580952	1.23515	0.000105001	0.00823183	1	0.419048	41.6667	38
chr17	82320449	0.580952	1.23515	5.63421e-05	0.00517037	1	0.419048	30.3333	21.5
chr6	104941048	0.580891	5.88482	9.8243e-08	5.90202e-05	0.580891	0	34	19
chr22	20426106	0.580835	2.5806	0.00988802	0.426623	0.687424	0.106589	43.6667	33.5
chr20	61802720	0.580595	5.8841	0.0477728	1	0.580595	0	41.3333	17.5
chr22	50102086	0.58057	5.88404	1.3996e-05	0.00189565	0.58057	0	43.6667	20
chr11	3110174	0.580481	5.88382	0.0033268	0.149384	0.580481	0	55.6667	31
chr2	152390213	0.580364	1.71929	0.0186768	0.787477	0.823496	0.243132	59.3333	33.5
chr7	113519710	0.580357	1.23315	0.000168287	0.0117904	1	0.419643	34.6667	15
chr16	87856463	0.580285	5.24807	0.0419178	1	0.585967	0.00568182	63.6667	75
chr12	95446659	0.580264	5.88329	0.00110245	0.0550516	0.580264	0	28	20
chrX	14243901	0.580259	1.23282	3.32211e-05	0.00353097	1	0.419741	21.6667	50.5
chr16	88499908	0.580101	1.85156	0.0228931	0.953173	0.792456	0.212355	54.3333	72
chr6	109979352	0.580042	5.88275	0.00091151	0.0466865	0.580042	0	35	25.5
chr5	141854056	0.58	1.23195	0.0321766	1	1	0.42	20	34
chr16	88632028	0.579739	1.23107	1.74695e-05	0.00221845	1	0.420261	28.3333	31
chr2	1598440	0.579545	1.23042	8.42109e-05	0.00697022	1	0.420455	21	19
chr10	1363196	0.579388	5.88115	0.04794	1	0.579388	0	34.3333	30.5
chr16	4680835	0.579167	1.22915	9.27396e-07	0.000281586	1	0.420833	33	15.5
chr7	158570515	0.578947	1.22842	0.032326	1	1	0.421053	24.6667	18
chr14	22113258	0.578947	1.22842	6.3819e-05	0.00567514	1	0.421053	36.3333	19
chr10	127983952	0.578922	5.88	0.00370104	0.165335	0.578922	0	54.3333	19
chr2	234497660	0.578911	5.87998	0.000540385	0.0300024	0.578911	0	33.3333	23.5
chr2	133762953	0.578706	1.22761	1.62956e-05	0.00211079	1	0.421294	19	44
chr12	9064846	0.578492	5.87895	0.00105721	0.0530695	0.578492	0	49.3333	25
chr1	18407222	0.578441	5.87883	4.66063e-05	0.00449646	0.578441	0	30	23
chr3	148280841	0.578431	1.22669	0.000335099	0.0202917	1	0.421569	47	23.5
chr7	56140650	0.578431	1.22669	0.000335099	0.0202917	1	0.421569	21.3333	16
chr11	2778047	0.578333	5.87856	0.0479214	1	0.578333	0	23.3333	23.5
chr1	17622891	0.578283	1.2262	3.06902e-07	0.00013062	1	0.421717	22	20
chr20	765229	0.578125	1.22567	0.0324441	1	1	0.421875	44.6667	37.5
chr1	53425073	0.577999	1.23717	0.0484866	1	0.993827	0.415828	105.667	46
chr1	52842989	0.577975	5.87768	1.46515e-05	0.00195672	0.577975	0	48.3333	20
chr9	131072722	0.577778	1.22451	1.85365e-05	0.00231208	1	0.422222	38.3333	30
chr16	70654149	0.577778	1.22451	8.62799e-08	5.38089e-05	1	0.422222	24.6667	31
chr17	35930206	0.577746	5.17107	0.0440284	1	0.584239	0.00649351	56	47
chr22	38267007	0.57754	1.22372	0.000859341	0.0443714	1	0.42246	15.6667	30.5
chr14	105600501	0.577381	1.22319	2.23475e-09	5.34724e-06	1	0.422619	33.3333	19
chr11	64089112	0.577366	1.22314	1.24983e-05	0.00174172	1	0.422634	36.6667	28.5
chr19	47573157	0.577288	5.876	5.60803e-06	0.000988737	0.577288	0	56	51
chr2	121807924	0.577206	1.2226	1.06431e-06	0.000307921	1	0.422794	23	33.5
chr6	162633156	0.576923	1.22166	0.0326193	1	1	0.423077	16.3333	15
chr17	42563140	0.576923	1.22166	5.16892e-07	0.000188527	1	0.423077	31	19.5
chr19	18813465	0.576923	1.22166	0.0326193	1	1	0.423077	15.6667	22
chr12	52521280	0.576858	1.22144	0.000250569	0.0160718	1	0.423142	20	42
chr17	81589357	0.576431	1.22002	8.13341e-05	0.00679226	1	0.423569	49	54.5
chr9	78150771	0.576389	1.21988	0.032698	1	1	0.423611	29.6667	47
chr10	48453950	0.576355	1.21977	5.02232e-05	0.00474515	1	0.423645	20.6667	21.5
chr17	42532787	0.576272	5.8735	0.00188165	0.0885032	0.576272	0	30.6667	40
chr15	29128285	0.576203	1.21926	0.003975	0.176946	1	0.423797	27.3333	28
chr1	28294777	0.576087	1.21888	5.07207e-06	0.000919432	1	0.423913	19.3333	18.5
chr20	57106422	0.575881	1.21819	3.31896e-05	0.00352953	1	0.424119	19.6667	29.5
chr11	67449553	0.575862	1.21813	1.12376e-07	6.47695e-05	1	0.424138	37	22
chr7	1298255	0.57585	1.21809	4.70103e-05	0.00452654	1	0.42415	36.6667	54
chr1	10327317	0.575758	1.21778	0.000318988	0.0194823	1	0.424242	45.3333	14.5
chr3	189752673	0.575539	1.66648	0.01143	0.491101	0.830228	0.254689	31.3333	51.5
chr4	7647864	0.574815	5.86991	0.0487431	1	0.574815	0	30.3333	17
chr2	238221290	0.574786	1.21456	4.27052e-07	0.000163771	1	0.425214	30.6667	33.5
chr1	23407240	0.574675	1.21419	0.000185081	0.0126982	1	0.425325	23	12.5
chr5	603112	0.574636	5.86947	0.000569972	0.0313378	0.574636	0	27.6667	18.5
chr19	39122647	0.574627	1.21403	0.0329621	1	1	0.425373	20	39.5
chr4	170141875	0.574561	1.21381	0.000312057	0.0191324	1	0.425439	31.3333	28
chr2	467850	0.574276	3.76641	0.00054262	0.0301052	0.609824	0.0355478	47.6667	30.5
chr5	3101500	0.573934	1.49896	0.0476555	1	0.878179	0.304245	87	34.5
chr15	28777547	0.573869	1.72893	0.0261894	1	0.811781	0.237912	96.3333	53.5
chr6	125346645	0.573718	1.21102	0.00153513	0.0737145	1	0.426282	22.6667	19
chr1	25506926	0.573529	1.2104	4.50697e-06	0.000845477	1	0.426471	35	17.5
chr8	694861	0.573529	1.2104	0.03313	1	1	0.426471	48	39.5
chr22	26050293	0.573427	1.21006	2.33216e-05	0.00271891	1	0.426573	33	40.5
chr6	35988071	0.573333	1.20975	1.01364e-05	0.00149794	1	0.426667	16.3333	24.5
chr12	108931599	0.573333	1.20975	1.60275e-05	0.00208431	1	0.426667	31.3333	20
chr21	46038513	0.573333	1.20975	1.01364e-05	0.00149794	1	0.426667	29.3333	18.5
chr1	1549473	0.573171	1.20921	0.0331854	1	1	0.426829	27.3333	28
chr18	3067626	0.573052	1.9999	0.00948922	0.409957	0.754087	0.181034	43.6667	43.5
chr6	31576874	0.572878	5.86512	0.0060321	0.263881	0.572878	0	48	27.5
chr8	144429380	0.572705	5.86469	5.56751e-05	0.00512422	0.572705	0	26	53
chr8	144429395	0.572705	5.86469	5.56751e-05	0.00512422	0.572705	0	26	53
chr8	102117142	0.572686	5.86465	4.33502e-05	0.00426023	0.572686	0	47	39
chr6	166005524	0.57267	5.86461	0.00706592	0.307679	0.57267	0	40.6667	21.5
chr19	42878002	0.572549	1.20716	6.75933e-05	0.00591873	1	0.427451	23.3333	16
chr12	174855	0.572398	1.20666	7.44586e-07	0.000242116	1	0.427602	19.3333	15
chr20	26209210	0.572184	5.8634	0.0488794	1	0.572184	0	35.6667	21
chr1	2829189	0.572044	1.2055	0.00371338	0.165858	1	0.427956	31.3333	42.5
chr4	97473732	0.571958	1.20521	1.98595e-06	0.000476016	1	0.428042	31.6667	31
chr4	1003421	0.571916	5.86274	0.00287724	0.130551	0.571916	0	28.6667	48.5
chr2	117860052	0.571736	5.86229	0.000115359	0.00883975	0.571736	0	62.6667	26.5
chrX	34494038	0.571691	1.20434	3.55405e-05	0.00370889	1	0.428309	61.3333	24.5
chr15	25900862	0.571618	1.2041	2.55702e-06	0.000566878	1	0.428382	51.3333	62
chr1	13596732	0.571429	1.20347	4.07886e-06	0.00078878	1	0.428571	20	13
chr17	27866898	0.571429	1.20347	0.033459	1	1	0.428571	47	34
chr19	17527405	0.571429	1.20347	0.0019101	0.0897303	1	0.428571	25.3333	28
chr20	49348460	0.571429	5.86153	0.0489968	1	0.571429	0	18.6667	25
chr17	64345462	0.571019	3.89456	0.00215874	0.100237	0.602181	0.0311625	50.3333	44.5
chr9	116000855	0.570929	2.15702	0.000622056	0.0337355	0.725941	0.155012	57.3333	52.5
chr15	96053055	0.570513	5.85926	6.75072e-05	0.00591239	0.570513	0	16.3333	42
chr15	90256220	0.57	1.19878	3.80544e-06	0.000751699	1	0.43	25.3333	19.5
chrX	40145288	0.56997	5.85791	0.0497211	1	0.56997	0	23.6667	31.5
chr20	63295941	0.569888	5.8577	0.00322071	0.14493	0.569888	0	55.3333	36.5
chr19	1297613	0.569805	1.19814	0.000348311	0.0209408	1	0.430195	39	30.5
chr22	19641657	0.569643	1.19761	1.72794e-06	0.000431102	1	0.430357	24.6667	25.5
chr9	93861429	0.56963	5.85706	7.50334e-05	0.00640549	0.56963	0	19.3333	23.5
chr6	132673902	0.568966	1.19539	0.0338582	1	1	0.431034	30	20
chr11	9244896	0.568831	1.19495	0.00144395	0.0698143	1	0.431169	40.3333	23
chr19	50458703	0.568821	2.54012	0.0306193	1	0.676922	0.108101	65	44.5
chr5	181070571	0.568725	5.8548	0.000169559	0.0118629	0.568725	0	40.6667	30
chr10	79700740	0.568627	1.19429	0.0339143	1	1	0.431373	36.3333	57
chr5	144664932	0.568452	1.19371	4.10092e-05	0.0040953	1	0.431548	30.3333	43.5
chr14	92553705	0.568376	5.85394	8.34462e-06	0.00130826	0.568376	0	36.3333	16.5
chr21	31458727	0.568333	1.19333	5.46182e-05	0.00505578	1	0.431667	30.6667	18.5
chrX	28164720	0.568247	1.19304	0.000228475	0.0149545	1	0.431753	34	26.5
chr7	149827823	0.568182	1.19283	0.0339885	1	1	0.431818	32	38.5
chr9	113816815	0.568152	1.91644	0.0410792	1	0.762898	0.194746	40	23.5
chr19	4652202	0.568004	1.19225	0.00323976	0.145726	1	0.431996	57.3333	31
chrX	39817257	0.567949	1.19207	0.000153363	0.0109819	1	0.432051	27	54
chr20	61965574	0.567783	1.19153	0.000161717	0.0114404	1	0.432217	32	45
chr9	91949754	0.567753	5.85238	4.78507e-05	0.00459132	0.567753	0	29.6667	56.5
chr19	15222680	0.567669	1.19116	4.83957e-05	0.00462477	1	0.432331	32.3333	33
chr19	13905904	0.567502	2.40999	0.0397243	1	0.68903	0.121528	68.6667	42
chr18	70247920	0.567308	1.18998	0.00010692	0.00833517	1	0.432692	28.3333	12.5
chr1	4119104	0.56695	1.72936	0.0446361	1	0.801768	0.234818	53.3333	48
chr12	34108068	0.566942	5.85035	0.00126543	0.0621292	0.566942	0	43.6667	31.5
chr8	37699765	0.566913	5.85028	0.000112642	0.00866938	0.566913	0	23.3333	19.5
chr1	80188716	0.566667	1.18789	0.000270189	0.0170554	1	0.433333	25	27.5
chr19	16382105	0.566667	1.18789	3.19747e-07	0.000134317	1	0.433333	33	15
chr20	56804414	0.566567	1.18757	1.42418e-07	7.62638e-05	1	0.433433	52	32
chr18	8912453	0.566312	1.18674	0.000148468	0.0107208	1	0.433688	32.3333	38.5
chr12	101876945	0.566154	2.92333	0.019223	0.80868	0.642118	0.0759637	70.6667	38
chr4	105080256	0.566138	1.18617	3.85922e-05	0.00391973	1	0.433862	46.3333	27.5
chr13	29495265	0.566026	1.49219	0.0160306	0.680946	0.868205	0.302179	136.667	93
chr6	119112316	0.565909	1.18543	3.5267e-05	0.00368722	1	0.434091	36.3333	37
chr12	131905834	0.565891	5.84773	7.49845e-05	0.00640267	0.565891	0	25	46.5
chr5	179515366	0.565789	1.18504	0.000470258	0.0267273	1	0.434211	22	37.5
chr8	144061699	0.565789	1.18504	3.07773e-06	0.000649092	1	0.434211	26.3333	15.5
chr5	140927273	0.5657	3.13564	0.00859373	0.372239	0.628331	0.0626316	59.6667	63
chr9	126618983	0.565535	5.84683	2.06131e-05	0.00249015	0.565535	0	27	34
chr20	63168366	0.565527	1.18419	0.00196046	0.0918583	1	0.434473	28.6667	52.5
chr12	109279524	0.565426	1.18386	0.000498508	0.02803	1	0.434574	39.3333	33
chr19	49597825	0.56518	1.18306	5.85127e-08	4.11509e-05	1	0.43482	35	32
chr11	70096083	0.565079	1.18274	2.43634e-05	0.00280896	1	0.434921	35.6667	26.5
chr3	197299783	0.565079	1.7166	0.0230177	0.957886	0.802204	0.237125	58.6667	59.5
chr3	62363274	0.564904	1.18217	2.94623e-05	0.00323116	1	0.435096	31.6667	14.5
chr1	157099128	0.564603	5.84449	0.00158609	0.0759387	0.564603	0	26	21
chr7	149804429	0.564583	1.18113	6.32301e-10	4.90237e-06	1	0.435417	21.3333	31
chr9	134378301	0.56455	5.84436	8.21368e-05	0.00684814	0.56455	0	36.3333	37
chrX	121015522	0.564512	1.35779	0.0138936	0.592823	0.915702	0.35119	56.6667	23
chr1	211111544	0.564377	5.84393	0.00552142	0.242387	0.564377	0	31.3333	16
chr22	19195777	0.564348	5.84385	0.0497321	1	0.564348	0	31	14
chr11	64853791	0.564106	5.84325	0.0012502	0.0614889	0.564106	0	52.3333	48
chr17	6951831	0.564103	1.17957	1.35511e-07	7.37045e-05	1	0.435897	34.3333	26
chr19	13372330	0.563988	1.1792	0.000695918	0.0370755	1	0.436012	20.3333	31
chr11	1868974	0.563889	5.8427	0.000706209	0.0375237	0.563889	0	17	13.5
chr9	134186532	0.563853	1.17876	0.000380228	0.0224565	1	0.436147	47	32
chr7	422797	0.563492	1.1776	0.0348039	1	1	0.436508	52.6667	42
chr15	100132037	0.563084	1.1862	0.0481192	1	0.994536	0.431452	52	35.5
chr5	24463234	0.562998	1.176	0.000134433	0.00994061	1	0.437002	36	35.5
chr12	32601654	0.562963	1.17589	0.000814883	0.0423823	1	0.437037	21.3333	21
chr13	99981956	0.562908	5.84023	6.46631e-05	0.00572642	0.562908	0	18.6667	12.5
chr6	30172382	0.562781	2.62044	0.0315676	1	0.662072	0.0992908	47	59
chr6	24602161	0.5625	1.1744	0.00011713	0.00894583	1	0.4375	40	24
chr6	161272461	0.5625	1.1744	0.000929521	0.0474678	1	0.4375	31	22
chr14	103189884	0.5625	1.1744	0.0349847	1	1	0.4375	21.6667	21.5
chr4	10094656	0.562336	1.41612	0.0212687	0.889468	0.889335	0.326998	51	32.5
chr5	139661040	0.561831	5.83752	0.0497192	1	0.561831	0	29	20.5
chr10	103837021	0.561813	1.17218	6.21368e-06	0.00105957	1	0.438187	28	33
chr20	61644982	0.561702	1.17183	6.83104e-05	0.00596778	1	0.438298	37.3333	31
chr3	161287790	0.561686	1.4541	0.00324205	0.145818	0.87452	0.312834	49.6667	22.5
chr5	135466898	0.561538	1.1713	5.11229e-07	0.000186925	1	0.438462	23.6667	40
chr19	29867630	0.560976	1.16949	0.0352689	1	1	0.439024	25.6667	26.5
chr12	33439016	0.560901	5.83517	0.00324787	0.146046	0.560901	0	56.3333	59
chr7	157706981	0.560784	1.16888	1.68831e-07	8.65149e-05	1	0.439216	31.6667	33
chr7	44266963	0.560606	1.1683	0.0353389	1	1	0.439394	45.6667	44
chr16	86320948	0.560606	1.1683	1.55649e-05	0.00203991	1	0.439394	29.6667	24.5
chr9	135783748	0.56044	1.16777	3.31328e-05	0.00352478	1	0.43956	33.6667	17
chr18	79616835	0.560345	1.16746	2.29445e-06	0.000524661	1	0.439655	16.3333	27.5
chr8	43277191	0.56028	1.36353	0.0344355	1	0.906433	0.346154	37.6667	47.5
chrX	67783132	0.560241	1.16713	0.0354086	1	1	0.439759	39	47
chr2	36602796	0.56	1.16636	0.0354549	1	1	0.44	42.3333	21
chr4	6891527	0.559596	5.83187	3.98077e-07	0.000157003	0.559596	0	30.6667	41
chr10	64987558	0.559524	1.16483	0.000237375	0.0154144	1	0.440476	46.3333	24.5
chr16	23378594	0.559524	1.16483	0.000513805	0.0287488	1	0.440476	27.3333	25
chr9	124495448	0.559515	1.6281	0.0440717	1	0.817091	0.257576	56	29.5
chr12	11436324	0.559034	1.16326	0.000179073	0.0123689	1	0.440966	25	28
chr1	39884329	0.558824	1.16259	1.64684e-05	0.00212714	1	0.441176	30.6667	31.5
chr2	120254014	0.558654	1.16205	3.46955e-05	0.00364493	1	0.441346	19.3333	33
chr5	504780	0.558654	1.16205	3.46955e-05	0.00364493	1	0.441346	30.3333	26.5
chr19	58356973	0.558592	2.02924	0.000958778	0.048743	0.729842	0.17125	86.6667	65
chr17	82435790	0.558586	1.16183	2.00299e-05	0.00244207	1	0.441414	44.3333	41
chr10	688870	0.558552	5.82922	0.00369349	0.165014	0.558552	0	28.6667	32
chr6	71687122	0.558532	1.16166	0.000210253	0.0140052	1	0.441468	45	37
chr8	122887235	0.558471	1.93648	0.0108455	0.466824	0.745971	0.1875	33.6667	20
chr19	36257719	0.558463	5.82899	6.74712e-06	0.00112428	0.558463	0	54.3333	42.5
chr11	21752527	0.558429	1.16133	0.00290695	0.131793	1	0.441571	40.6667	23.5
chr11	366936	0.558333	1.16102	4.25719e-05	0.00420538	1	0.441667	21	22
chr4	48292756	0.558316	5.82862	0.00101667	0.0512812	0.558316	0	30	19.5
chr17	80424721	0.558233	5.82841	4.10006e-05	0.0040953	0.558233	0	47.6667	25.5
chrX	40073954	0.55819	1.16057	0.00098311	0.0498124	1	0.44181	24.3333	26.5
chr7	135166701	0.55814	1.16041	0.0358189	1	1	0.44186	47	29.5
chr7	91265978	0.557905	5.82758	3.79851e-05	0.00387745	0.557905	0	46.6667	37.5
chr4	4327784	0.557868	5.82748	0.00104696	0.0526221	0.557868	0	28	16
chr7	130491001	0.557771	5.82724	3.17017e-05	0.00341102	0.557771	0	44.6667	16.5
chr10	85602447	0.557312	1.15777	5.69774e-06	0.000998575	1	0.442688	37.3333	17
chr11	57711438	0.557143	1.15723	9.85117e-06	0.00146922	1	0.442857	48.3333	34
chr16	86806895	0.557143	1.15723	0.0360192	1	1	0.442857	33.3333	23
chr16	86806944	0.557143	1.15723	0.0360192	1	1	0.442857	33.3333	23
chr19	41316425	0.556818	1.15619	0.000421685	0.0244346	1	0.443182	37.3333	27.5
chr21	46082494	0.556818	1.15619	0.0360853	1	1	0.443182	27	28
chr17	47744242	0.556159	1.1541	4.02673e-05	0.00404006	1	0.443841	19	17.5
chr11	117496306	0.55602	1.15365	0.000361101	0.0215447	1	0.44398	32.6667	36
chr5	136251671	0.555804	1.15297	0.00132484	0.0646794	1	0.444196	31.3333	30
chr9	136979352	0.555749	1.15279	2.91205e-05	0.00320381	1	0.444251	28.6667	27.5
chrX	49300317	0.555726	1.62931	0.0192719	0.810681	0.811161	0.255435	40.6667	31
chr8	21312017	0.555556	1.15218	0.0363464	1	1	0.444444	33.6667	26
chr10	48476633	0.555556	1.15218	1.82259e-05	0.002283	1	0.444444	20.3333	15
chr19	22901593	0.555556	1.15218	1.82259e-05	0.002283	1	0.444444	28.6667	33
chr21	41639418	0.555556	1.15218	0.0363464	1	1	0.444444	63.3333	20
chr16	1899170	0.555195	1.15103	2.86731e-05	0.00316672	1	0.444805	34	18
chr22	49735986	0.555068	1.5727	0.0357692	1	0.826172	0.271104	49.3333	36
chr2	102024605	0.555004	2.94364	0.000414985	0.0241295	0.62792	0.0729167	56.6667	20
chr1	3110847	0.554989	1.15038	7.6781e-05	0.00651465	1	0.445011	26	33.5
chr17	80050915	0.554957	1.15028	0.00269419	0.122789	1	0.445043	38.6667	22.5
chr2	231680703	0.554865	1.14999	0.000168586	0.0118072	1	0.445135	30.6667	22
chr1	22598846	0.554794	5.81965	0.0019905	0.0931399	0.554794	0	39.6667	15.5
chr19	50687047	0.554714	1.46195	0.033922	1	0.860824	0.30611	41	30
chr11	134843602	0.554602	1.29721	0.0295072	1	0.925108	0.370507	62	48.5
chr16	50291371	0.554511	1.14887	6.51496e-05	0.00575696	1	0.445489	26	29.5
chr5	175750678	0.554356	5.81853	1.89202e-06	0.00045993	0.554356	0	61.6667	51.5
chr8	27670907	0.554348	1.14835	1.61136e-06	0.00041116	1	0.445652	26.6667	22.5
chr10	90050398	0.554348	1.14835	0.0366023	1	1	0.445652	39	32
chr13	41455934	0.554348	1.14835	0.0366023	1	1	0.445652	51	36.5
chr17	52226529	0.554167	1.14778	0.00150677	0.0724936	1	0.445833	37.3333	22
chr7	4940379	0.554054	1.14742	0.0366655	1	1	0.445946	30.3333	26
chrX	153540129	0.554029	1.14734	0.00235359	0.10842	1	0.445971	43.3333	40.5
chr20	64227427	0.553866	5.81728	0.00122489	0.0604004	0.553866	0	49.3333	51
chr2	85851077	0.553763	1.1465	0.000213877	0.0141888	1	0.446237	28	21.5
chr1	24508740	0.553571	1.14589	0.000800736	0.0417479	1	0.446429	29.3333	39
chr4	17011567	0.553571	1.14589	0.0367701	1	1	0.446429	36.6667	19.5
chr17	6995577	0.553571	1.14589	0.000800736	0.0417479	1	0.446429	38.6667	25.5
chr18	78867667	0.553571	1.14589	0.000138303	0.0101611	1	0.446429	15.6667	26
chr22	25150888	0.553476	1.14559	6.68201e-06	0.00111691	1	0.446524	29.3333	19.5
chr5	165226352	0.553077	1.14433	0.000168045	0.0117779	1	0.446923	76.6667	25.5
chr4	177839291	0.55303	1.14418	0.000211057	0.0140445	1	0.44697	34.3333	32
chr6	2956876	0.55303	1.14418	1.48374e-06	0.000388941	1	0.44697	41.6667	26.5
chr12	9064738	0.552977	5.815	1.78289e-05	0.0022493	0.552977	0	30.6667	35.5
chr1	17949378	0.552941	1.1439	5.56954e-05	0.00512449	1	0.447059	33	27
chr22	50481053	0.552928	5.81488	0.000164654	0.0115921	0.552928	0	45.3333	57.5
chr10	132409168	0.552632	1.14293	0.0369769	1	1	0.447368	22.6667	17
chr1	85061807	0.552616	1.4771	0.0436732	1	0.852399	0.299784	59.6667	42.5
chr10	79311059	0.552564	1.14271	2.0683e-08	2.06414e-05	1	0.447436	24	21.5
chr6	30172371	0.552556	1.9133	0.00523111	0.23008	0.742272	0.189716	47	59
chr5	140786474	0.552546	5.8139	1.80413e-05	0.00226954	0.552546	0	54.6667	49.5
chr12	124371830	0.552536	1.14263	2.45087e-07	0.000111912	1	0.447464	34	17.5
chr19	58606340	0.552341	1.32286	0.045541	1	0.91017	0.357829	50.3333	59
chr7	5237114	0.552273	1.1418	0.00154394	0.0741044	1	0.447727	30.3333	32
chr10	26391931	0.552169	3.20936	0.00665034	0.290076	0.609104	0.0569346	69.6667	50.5
chr7	32428272	0.552083	1.1412	0.0370995	1	1	0.447917	35.6667	33
chr17	79686742	0.551783	5.81194	7.86559e-05	0.00663303	0.551783	0	30.6667	25.5
chr5	176674846	0.551557	5.81136	8.94012e-05	0.00728873	0.551557	0	40	16
chr18	47748781	0.551419	1.14747	0.0477097	1	0.995169	0.44375	45.3333	28.5
chr14	60416713	0.551308	1.13876	0.000448287	0.025703	1	0.448692	39.6667	53
chr10	114683494	0.551282	1.13868	0.0372812	1	1	0.448718	32.6667	30
chr2	241871933	0.551161	5.81034	0.000831033	0.0430739	0.551161	0	35	12.5
chr5	107539619	0.551096	1.61915	0.0309807	1	0.807077	0.255981	49.6667	20.5
chr9	137311580	0.550999	2.37691	0.0335016	1	0.67237	0.12137	41.3333	72.5
chr19	418232	0.55098	1.13773	0.000955534	0.0486138	1	0.44902	44	24.5
chr19	49890507	0.550837	5.80951	7.26238e-05	0.0062496	0.550837	0	56	37
chr2	24175068	0.55078	2.19731	0.0349634	1	0.694361	0.143581	48	38.5
chr16	17344264	0.550689	1.884	0.000150631	0.0108377	0.745332	0.194643	49.6667	47
chr17	9084461	0.550595	1.13652	9.61534e-06	0.00144416	1	0.449405	29.6667	19
chr14	56513156	0.550395	1.13589	0.00046352	0.0264311	1	0.449605	37.3333	28.5
chr8	8703302	0.550214	1.13532	0.000320876	0.0195743	1	0.449786	22	37.5
chr10	133528214	0.550198	5.80786	0.000455696	0.0260581	0.550198	0	33.3333	46
chr4	183339603	0.55	1.13465	0.0375786	1	1	0.45	19.3333	24
chr5	1862669	0.55	1.13465	0.0375786	1	1	0.45	32.3333	15.5
chr6	8955402	0.55	1.13465	0.0375786	1	1	0.45	21.6667	22.5
chr11	70240546	0.55	1.13465	5.19248e-05	0.00487269	1	0.45	22.6667	25
chr20	17617936	0.55	1.13465	0.000349827	0.021	1	0.45	30.3333	22.5
chr22	29227893	0.55	1.13465	0.00159015	0.0761238	1	0.45	40.3333	32.5
chr22	46539308	0.55	1.13465	1.24252e-07	6.95655e-05	1	0.45	47	40
chr1	32889270	0.549841	1.13415	0.000263518	0.0167207	1	0.450159	42.6667	32
chr20	62749797	0.549451	1.90983	0.00376461	0.168032	0.738697	0.189246	74.6667	78.5
chr22	34701729	0.548789	1.49024	0.0150343	0.640125	0.842095	0.293306	120.333	66.5
chr18	77088124	0.548682	1.13052	0.000920855	0.0470935	1	0.451318	41.6667	40
chr10	639395	0.548669	1.26756	0.00348591	0.156148	0.928477	0.379808	59	26.5
chr3	143075527	0.548434	5.80331	0.000166853	0.0117137	0.548434	0	42.3333	46.5
chr4	66657421	0.548278	1.27161	0.0128411	0.549664	0.925943	0.377665	113	109
chr14	101330974	0.548246	1.12916	0.000603199	0.0328534	1	0.451754	31.6667	18.5
chr18	12777035	0.548052	1.12855	0.00202805	0.0947385	1	0.451948	38	28.5
chr2	156329505	0.547822	2.11333	0.0256304	1	0.702488	0.154665	32.3333	46
chr2	221525250	0.547657	5.80131	5.56019e-08	3.97715e-05	0.547657	0	66.3333	32.5
chr4	110041326	0.547619	1.1272	4.03178e-06	0.00078263	1	0.452381	16.6667	21
chr6	169237087	0.547619	1.1272	1.03466e-06	0.000302387	1	0.452381	28	33
chr11	133841555	0.547619	1.1272	0.000191339	0.0130312	1	0.452381	36.3333	40.5
chr13	70153499	0.547619	1.1272	0.0381542	1	1	0.452381	30.6667	16.5
chr15	51666320	0.547619	1.1272	0.0381542	1	1	0.452381	17.3333	28.5
chrX	48842070	0.547619	1.1272	1.06128e-07	6.22339e-05	1	0.452381	33.3333	24.5
chr17	30962667	0.5476	5.80116	0.00139047	0.067489	0.5476	0	45.3333	21.5
chr3	134371060	0.547392	1.12649	0.00194801	0.0913451	1	0.452608	47.6667	47
chr22	45990268	0.547179	1.12583	1.89166e-05	0.0023441	1	0.452821	41.3333	35
chr17	76870039	0.547173	5.80005	2.52523e-05	0.00288297	0.547173	0	41.6667	21.5
chr16	7964640	0.547043	1.12541	3.16701e-05	0.00340947	1	0.452957	21.3333	27.5
chr9	93912341	0.546998	2.26054	0.0357868	1	0.681259	0.134261	63	67.5
chr13	110462283	0.546875	1.12488	0.0383406	1	1	0.453125	19	21.5
chrX	69529831	0.546875	1.12488	9.8168e-07	0.000292489	1	0.453125	31	24
chr16	31357267	0.546812	5.79912	0.00270768	0.123376	0.546812	0	27.3333	27.5
chr16	48774162	0.546717	1.12439	0.00403496	0.179487	1	0.453283	25	29
chr1	64268595	0.546667	1.12423	0.000188057	0.012853	1	0.453333	41.3333	29
chr1	39626757	0.546474	1.12363	6.80552e-05	0.00594945	1	0.453526	32	18.5
chr8	112851262	0.546218	1.12284	0.000885564	0.0455556	1	0.453782	71.6667	33
chr12	13615982	0.545956	1.12202	3.3604e-08	2.80804e-05	1	0.454044	28.6667	16.5
chr2	135181258	0.545833	1.12164	5.70843e-06	0.000999853	1	0.454167	21.6667	15.5
chr2	42425132	0.545673	1.12114	0.00303359	0.137054	1	0.454327	33.3333	14.5
chr9	131053032	0.545673	1.12114	1.65729e-05	0.00213824	1	0.454327	25.6667	21
chr6	15251114	0.545581	1.41377	0.0187825	0.791562	0.863391	0.31781	50.3333	61.5
chr5	179321948	0.545455	1.12046	0.00193757	0.0909047	1	0.454545	31.6667	11
chrX	15253126	0.545455	1.12046	8.85967e-07	0.000272938	1	0.454545	36	27
chr21	31998810	0.545204	1.11969	0.00442119	0.195817	1	0.454796	52	50.5
chr2	118752353	0.545119	1.3647	0.0208552	0.873477	0.881175	0.336057	93	64.5
chr2	217789854	0.545013	5.79445	8.09548e-05	0.00677307	0.545013	0	34	33
chr4	137563130	0.544956	1.11892	7.74858e-06	0.00124089	1	0.455044	48	21.5
chr6	156722013	0.544828	1.11852	4.58027e-05	0.00444189	1	0.455172	43.6667	27
chr9	33385711	0.544818	1.11849	4.58998e-06	0.000856301	1	0.455182	42.3333	19
chr3	156816465	0.544662	5.79354	0.00179752	0.0848988	0.544662	0	42	32.5
chr16	81401404	0.544329	1.11697	9.39276e-05	0.00757286	1	0.455671	60	55
chr22	47606538	0.544168	1.11647	3.58358e-05	0.00372958	1	0.455832	16.3333	37.5
chr12	62097946	0.544118	1.11632	8.02165e-07	0.000254727	1	0.455882	45.3333	16.5
chr1	4151459	0.543902	1.11565	1.78844e-06	0.000441799	1	0.456098	40	30.5
chr22	12602544	0.543901	1.29239	0.0110333	0.474576	0.909179	0.365278	56	38
chr1	159766137	0.54375	1.11518	4.46045e-05	0.00435184	1	0.45625	23.3333	18
chr11	315795	0.543659	5.79093	0.000650461	0.0350168	0.543659	0	31	65
chr10	122509561	0.54359	1.11468	0.00291089	0.131956	1	0.45641	22.3333	20.5
chr17	40178400	0.543446	5.79037	8.81899e-05	0.0072107	0.543446	0	28	25.5
chr17	1588991	0.543417	1.11415	6.89376e-05	0.00601053	1	0.456583	43.6667	27.5
chr6	41478505	0.543191	1.11345	0.00125606	0.0617256	1	0.456809	33	32.5
chr9	137439448	0.543103	1.11318	0.0393397	1	1	0.456897	41.6667	41
chr17	81196798	0.542708	1.11196	0.00106951	0.0536119	1	0.457292	36.6667	23.5
chr6	21332481	0.542609	5.78819	0.000472463	0.0268332	0.542609	0	36	25.5
chr9	111974137	0.542609	1.11165	8.98693e-08	5.53154e-05	1	0.457391	21.3333	24
chr1	47726026	0.542572	5.78809	6.05156e-05	0.00545133	0.542572	0	31.3333	23
chr1	18191881	0.542222	1.11046	1.17131e-05	0.00166393	1	0.457778	23.6667	21.5
chr1	43329093	0.542061	5.78676	0.00937537	0.405157	0.542061	0	71.3333	44
chr16	88977762	0.541972	1.58068	0.0429069	1	0.804167	0.262195	51.3333	61.5
chr1	70073972	0.541667	1.10875	0.0397464	1	1	0.458333	29.6667	12.5
chr2	192778739	0.541667	1.10875	0.000171692	0.0119756	1	0.458333	38.3333	25.5
chr19	3353127	0.541667	1.10875	0.00229056	0.1058	1	0.458333	26.6667	21
chr13	20502802	0.541306	1.10764	0.000722116	0.0382498	1	0.458694	28	36
chrX	15500821	0.54123	5.78458	0.00220512	0.102236	0.54123	0	44.6667	59
chr15	73951842	0.541176	1.10724	0.00137565	0.0668627	1	0.458824	24.6667	33
chr3	74614871	0.541165	5.78441	0.00277038	0.125974	0.541165	0	23.6667	51.5
chr19	13208765	0.541126	5.78431	0.000256819	0.01638	0.541126	0	21.6667	22
chr16	84230875	0.541026	1.10677	4.61677e-06	0.000859458	1	0.458974	19	21.5
chr16	84230877	0.541026	1.10677	4.61677e-06	0.000859458	1	0.458974	19	21.5
chr1	90719819	0.54095	5.78385	0.0014098	0.0683511	0.54095	0	39.3333	63
chr3	197036570	0.540936	1.1065	2.30539e-08	2.1961e-05	1	0.459064	37.6667	23
chr11	69816472	0.540865	1.10628	0.000243837	0.0157326	1	0.459135	20.3333	14.5
chr11	119508012	0.540835	1.10619	0.000136638	0.0100613	1	0.459165	53	24
chr10	17837105	0.540679	5.78314	0.0110328	0.474571	0.540679	0	25.3333	23.5
chr15	40474943	0.540673	1.10569	1.17055e-07	6.67152e-05	1	0.459327	45	54
chr10	118594471	0.540653	1.32866	0.0336705	1	0.8883	0.347647	46.3333	56
chr19	11059715	0.54058	1.1054	0.000128412	0.0095917	1	0.45942	19	19
chr8	47739261	0.540466	5.78258	6.39128e-05	0.00568091	0.540466	0	53.3333	32
chr11	9927359	0.540441	1.10498	7.35667e-05	0.0063077	1	0.459559	31.6667	32.5
chr8	80911571	0.540404	1.10486	1.09849e-05	0.00158302	1	0.459596	12.6667	14.5
chr12	132277663	0.540404	1.10486	1.09849e-05	0.00158302	1	0.459596	40	33.5
chr15	92145179	0.540179	1.10417	4.86381e-05	0.00464192	1	0.459821	15.3333	22
chr6	165835651	0.540121	2.40244	0.026623	1	0.656112	0.115991	42.3333	43
chr16	1761880	0.54	1.10362	0.0402384	1	1	0.46	23.6667	21.5
chr5	69043482	0.539911	1.10335	0.00208771	0.0972751	1	0.460089	61	26
chr5	135565775	0.539839	1.10313	0.000522524	0.0291674	1	0.460161	36	55
chr5	17202299	0.539788	1.10297	0.000248291	0.0159544	1	0.460212	40.3333	27.5
chr11	30414280	0.539773	1.10293	7.33186e-06	0.00119431	1	0.460227	38.6667	13.5
chr22	25178807	0.539773	1.10293	7.33186e-06	0.00119431	1	0.460227	26.6667	45
chr16	29151839	0.539683	1.10265	0.000969954	0.0492368	1	0.460317	20.6667	16
chr18	11178465	0.539683	1.10265	0.000969954	0.0492368	1	0.460317	22.6667	25
chr4	153006411	0.53968	1.42368	0.0208793	0.874394	0.850403	0.310724	43.3333	30.5
chr16	81170996	0.539608	5.78033	0.00296302	0.134149	0.539608	0	59.3333	47.5
chr19	14460431	0.539394	1.10176	2.33514e-09	5.42602e-06	1	0.460606	52	18.5
chr2	97718338	0.539316	5.77957	0.00583296	0.255587	0.539316	0	68	37.5
chr17	14331690	0.539286	1.10143	1.00348e-09	4.90237e-06	1	0.460714	24	31.5
chr18	78088391	0.53913	1.10096	2.35219e-06	0.000534339	1	0.46087	48.6667	21.5
chr6	29850514	0.539095	5.77898	0.000123639	0.00931154	0.539095	0	69.3333	51
chr19	39136842	0.539049	1.10071	8.22277e-05	0.00685426	1	0.460951	30.6667	25
chr8	6287861	0.538889	1.10022	0.000415315	0.0241453	1	0.461111	32	26.5
chr6	168440563	0.53873	2.36113	0.0239274	0.993219	0.65893	0.1202	62.3333	52
chr5	1881984	0.538721	5.778	0.000993157	0.0502458	0.538721	0	20.6667	13.5
chr6	147903764	0.538603	1.09934	0.000234555	0.0152632	1	0.461397	24.3333	24.5
chr6	13425720	0.538599	1.60589	0.0495047	1	0.792123	0.253524	188.667	103
chr17	38711867	0.53854	1.09915	0.000111693	0.00861661	1	0.46146	43.6667	71.5
chr1	231163507	0.538472	1.89197	0.0122758	0.526288	0.727067	0.188595	40.3333	56
chr7	65695771	0.538462	1.09891	5.17883e-06	0.000933318	1	0.461538	24.3333	26
chr1	18058741	0.538462	1.09891	0.0407136	1	1	0.461538	19	18.5
chr1	40838220	0.538462	1.09891	0.0407136	1	1	0.461538	55.6667	31
chr19	2360540	0.538333	2.18569	0.00398764	0.177482	0.68	0.141667	21.6667	16
chr7	54544822	0.538301	1.76183	0.00400394	0.178167	0.75341	0.21511	48	61
chr4	190017564	0.538095	5.77635	0.00116457	0.057779	0.538095	0	22	36
chr12	32523834	0.537975	1.09742	0.0408684	1	1	0.462025	34	45
chr5	3182956	0.537904	1.0972	1.40595e-05	0.00190164	1	0.462096	38.3333	31
chr3	66195617	0.537851	5.77571	6.11155e-05	0.00549193	0.537851	0	29	18.5
chr7	63054370	0.537736	1.09669	0.0409452	1	1	0.462264	23.6667	32.5
chr1	110163964	0.537634	1.09638	0.000159477	0.0113227	1	0.462366	57	24.5
chr19	1917128	0.537381	5.77447	0.000489992	0.027633	0.537381	0	35.6667	27
chr5	6465706	0.537303	1.09537	0.000311849	0.0191246	1	0.462697	42.3333	29
chr21	44456693	0.537175	2.25506	0.0190321	0.801393	0.669528	0.132353	28.3333	25.5
chr19	3113566	0.536685	1.09348	0.000521056	0.0291027	1	0.463315	24.6667	31
chr2	85811257	0.536671	5.7726	0.00250436	0.114773	0.536671	0	37	27.5
chr5	155069100	0.536638	1.09334	8.29348e-06	0.00130238	1	0.463362	39	22.5
chr20	56981180	0.536638	1.09334	8.29348e-06	0.00130238	1	0.463362	21.3333	22.5
chr10	132398784	0.53648	1.67161	0.00640656	0.279681	0.77193	0.23545	33.6667	20.5
chr20	58889911	0.53631	1.44892	0.0456721	1	0.83631	0.3	34	38
chr19	1291086	0.536232	1.0921	0.00015542	0.0110987	1	0.463768	36.6667	32.5
chr19	591250	0.536229	5.77143	0.000201562	0.0135543	0.536229	0	45.3333	27.5
chr5	141215782	0.536225	1.09208	2.21324e-05	0.00262075	1	0.463775	19.6667	34.5
chr14	103103505	0.536204	3.40808	0.00497205	0.219029	0.581969	0.0457652	103.667	86.5
chr3	13549410	0.535801	5.7703	0.000146635	0.0106258	0.535801	0	54.3333	43
chr1	155969471	0.535714	1.09053	0.0416179	1	1	0.464286	26.3333	28
chr7	40998174	0.535714	1.09053	0.0416179	1	1	0.464286	25	12.5
chr9	85781016	0.535714	1.09053	0.0416179	1	1	0.464286	28	14
chr16	84482744	0.535714	1.09053	3.21561e-05	0.00344763	1	0.464286	28.6667	33
chr22	27791979	0.535714	1.09053	0.0416179	1	1	0.464286	21	20
chr19	10293862	0.53562	5.76982	0.002305	0.106377	0.53562	0	23.3333	13.5
chr11	69818797	0.535587	5.76974	0.000872109	0.0449302	0.535587	0	36	43
chr11	65625358	0.535547	2.50486	0.0105644	0.455038	0.640079	0.104532	37.6667	46.5
chrX	100490840	0.535294	1.08925	0.0417631	1	1	0.464706	52.6667	48.5
chr17	58254879	0.535185	1.08892	7.25932e-05	0.00624788	1	0.464815	27.6667	23.5
chr10	124094852	0.535088	1.08862	0.000152181	0.0109199	1	0.464912	23.6667	18.5
chr2	219852359	0.535027	1.08844	4.80431e-05	0.00460109	1	0.464973	41	53.5
chr1	214168743	0.535	1.08836	0.000193403	0.0131353	1	0.465	44.3333	20.5
chr10	6562229	0.534965	1.08825	6.02393e-06	0.00103723	1	0.465035	26	17.5
chr2	70258658	0.534894	5.7679	0.00299204	0.135338	0.534894	0	30.6667	22.5
chr5	1005320	0.534853	2.21006	0.0378789	1	0.672319	0.137466	55	47.5
chr16	27067314	0.534679	1.08738	1.60585e-08	1.74041e-05	1	0.465321	21.6667	32.5
chr2	7089676	0.534483	1.08679	0.0420492	1	1	0.465517	29.3333	21.5
chr16	29155218	0.534483	1.08679	0.0420492	1	1	0.465517	19.3333	24.5
chr17	77475764	0.534483	1.08679	0.0420492	1	1	0.465517	24.3333	24.5
chr19	53686981	0.534483	1.08679	0.0420492	1	1	0.465517	28.6667	21.5
chr14	104099833	0.534124	3.51871	0.0111133	0.477876	0.575181	0.0410569	36.6667	35.5
chr1	116579535	0.534091	1.0856	0.000590501	0.0322782	1	0.465909	14	21.5
chr2	167756648	0.534091	1.0856	0.000196551	0.0133016	1	0.465909	51.6667	17
chr10	107984427	0.534091	1.0856	0.0421901	1	1	0.465909	63.6667	36
chr19	48307845	0.53405	1.08547	0.000314617	0.0192653	1	0.46595	34.3333	24.5
chr16	11315345	0.53365	1.08426	3.54856e-09	6.62668e-06	1	0.46635	24.6667	49.5
chr8	143311051	0.533613	1.08415	0.000101268	0.00801923	1	0.466387	24.6667	22.5
chrX	54098781	0.533497	1.0838	8.53821e-05	0.00704097	1	0.466503	31.6667	26.5
chr11	118659860	0.533493	1.08379	0.00228338	0.105491	1	0.466507	13.3333	15
chr2	143222527	0.533408	1.47237	0.00366108	0.163677	0.823959	0.290551	61	91
chr9	131298305	0.533333	1.0833	3.42638e-05	0.00361182	1	0.466667	35	16.5
chr10	14523531	0.533333	1.0833	0.0424678	1	1	0.466667	40	41
chr14	102957374	0.533333	1.0833	0.0424678	1	1	0.466667	21.3333	30
chr22	15613164	0.533333	1.0833	0.000147334	0.0106584	1	0.466667	31.3333	54
chr13	42559779	0.53333	1.33646	0.0412381	1	0.872985	0.339655	48.3333	68.5
chr7	99283793	0.533248	1.08304	1.67469e-06	0.000422741	1	0.466752	44.3333	28.5
chr13	45934114	0.533181	1.08284	1.19823e-05	0.00169076	1	0.466819	17	21
chr1	3496041	0.53315	2.52324	0.00878881	0.380576	0.635423	0.102273	67.3333	33
chr11	45412435	0.532883	1.08194	1.28611e-05	0.00178045	1	0.467117	32.3333	33.5
chr17	29932402	0.532724	1.18458	0.0110834	0.476626	0.941212	0.408488	19.3333	21
chr10	90748923	0.532719	1.08144	0.0001774	0.0122691	1	0.467281	36	33
chr7	3169312	0.532675	5.76202	0.000306577	0.0188573	0.532675	0	40.6667	38
chr1	2432825	0.532609	1.08111	2.95794e-07	0.000127691	1	0.467391	43.3333	18.5
chr1	11898339	0.532552	5.76169	9.66807e-05	0.00773554	0.532552	0	42	26.5
chr15	81804990	0.532468	1.08068	1.44403e-05	0.00193779	1	0.467532	23	12.5
chr17	17514494	0.532309	1.08021	1.05549e-05	0.00153935	1	0.467691	34	45.5
chr15	97875822	0.532258	1.08005	0.0428745	1	1	0.467742	33.3333	49.5
chr17	2076588	0.532184	1.07983	1.3173e-05	0.00181126	1	0.467816	19.6667	44
chr14	99545197	0.532092	1.07955	0.00102697	0.0517387	1	0.467908	18	30
chr4	20004019	0.531604	1.21552	0.0049113	0.21645	0.923649	0.392045	98.3333	41
chr20	25148321	0.531288	5.75832	0.000309903	0.0190261	0.531288	0	57	50
chr2	100971273	0.53125	1.07701	0.0432701	1	1	0.46875	40.6667	30.5
chr3	127222820	0.53125	1.07701	0.0432701	1	1	0.46875	20.3333	14.5
chr8	10518564	0.531207	5.75811	0.00107664	0.0539235	0.531207	0	21.3333	21.5
chr11	126134008	0.531159	1.07674	0.00125821	0.0618158	1	0.468841	23	30.5
chr20	41950648	0.531116	1.45982	0.0346473	1	0.824481	0.293366	77.6667	42
chr17	67992492	0.531061	1.34867	0.0253965	1	0.864394	0.333333	20.6667	14
chr9	129869383	0.5308	5.75702	0.00154891	0.0743159	0.5308	0	55.3333	41
chr16	554905	0.530612	1.07509	0.0435279	1	1	0.469388	24.6667	32
chr11	288301	0.530607	2.30495	0.0167725	0.710695	0.655227	0.12462	93.3333	41
chr19	55182297	0.530526	1.07483	1.72957e-05	0.00220018	1	0.469474	36.6667	22
chr20	56925279	0.530458	5.75611	4.45678e-06	0.000839538	0.530458	0	32.6667	42
chr5	79343362	0.530426	1.07453	2.15251e-05	0.00257206	1	0.469574	42	23
chr10	95291559	0.530414	1.07449	8.5208e-08	5.33425e-05	1	0.469586	52	49.5
chr2	240741427	0.530402	5.75596	0.00300034	0.135698	0.530402	0	25.3333	19
chr1	74512970	0.530364	1.07434	6.82307e-05	0.0059617	1	0.469636	45.3333	22.5
chr10	24068108	0.530357	1.07432	1.85048e-09	5.12946e-06	1	0.469643	36	48
chr5	141447328	0.530303	1.07416	0.0023908	0.110022	1	0.469697	33	27.5
chr12	112897271	0.530172	1.07377	0.000210676	0.0140262	1	0.469828	23	22.5
chrX	153530585	0.530154	1.07371	0.000403823	0.0236119	1	0.469846	28.6667	33.5
chr21	43707040	0.530108	1.16273	0.0110345	0.474609	0.948026	0.417918	60.3333	32
chr6	168555792	0.530075	1.07347	1.33405e-05	0.00182811	1	0.469925	44.6667	34
chr6	36936502	0.53	1.07325	2.2527e-07	0.000105816	1	0.47	27.6667	33
chr7	149398008	0.529977	1.98893	0.0258123	1	0.698455	0.168478	35.3333	27.5
chr10	507012	0.529938	1.3732	0.0486791	1	0.853141	0.323203	44.3333	58.5
chr16	48057626	0.529915	1.07299	7.41824e-06	0.00120459	1	0.470085	28.3333	20
chr1	35558838	0.529891	1.07292	1.06773e-05	0.00155159	1	0.470109	18.3333	19.5
chr14	20468534	0.529762	1.07253	0.00270949	0.123453	1	0.470238	64.3333	20
chr5	78682056	0.529655	1.07221	5.23621e-05	0.00489974	1	0.470345	34.6667	27
chr22	29480124	0.529625	5.75388	0.000386132	0.0227357	0.529625	0	31	18.5
chr6	1619024	0.529474	1.07167	1.17785e-06	0.000330382	1	0.470526	44	53.5
chr3	17324409	0.529412	1.07148	0.00162316	0.0775027	1	0.470588	39.3333	25.5
chr6	6058430	0.529412	1.07148	0.000274096	0.0172475	1	0.470588	25.3333	17
chr17	21401123	0.529412	1.07148	0.0440302	1	1	0.470588	18	22.5
chr17	36457964	0.529412	1.07148	0.0440302	1	1	0.470588	28.3333	17.5
chr15	43225908	0.529221	1.07091	2.71237e-09	5.74836e-06	1	0.470779	44.6667	36
chr7	47330147	0.529167	1.07075	0.000796034	0.0415523	1	0.470833	40.6667	35
chr7	1093534	0.529126	1.07063	0.0441531	1	1	0.470874	59.3333	68
chr9	136520352	0.52907	1.07046	0.0441775	1	1	0.47093	37	48.5
chr9	72725851	0.529018	1.0703	0.000111149	0.00858251	1	0.470982	30.3333	33.5
chr9	19103634	0.528986	1.0702	3.83933e-05	0.0039066	1	0.471014	35.6667	20.5
chr20	53204656	0.528986	1.0702	3.83933e-05	0.0039066	1	0.471014	21	22
chr9	134842131	0.528571	1.06896	1.51167e-09	4.90237e-06	1	0.471429	24.6667	18
chr11	67480746	0.528413	1.0755	0.0478509	1	0.995556	0.467143	65.6667	32
chr6	158564934	0.528388	5.75058	2.508e-05	0.00287025	0.528388	0	35.3333	48
chr2	48673523	0.528333	1.06825	0.0027675	0.125853	1	0.471667	35	31
chr7	130491036	0.528309	5.75036	4.95875e-05	0.00470243	0.528309	0	44.6667	16.5
chr5	139868752	0.528281	1.06809	7.91654e-06	0.00125981	1	0.471719	16.3333	23.5
chr9	127460780	0.528223	1.76484	0.00270102	0.123096	0.738466	0.210243	119.333	123.5
chr13	67596189	0.528066	1.41815	0.0256629	1	0.833813	0.305747	46.6667	36.5
chr1	225455891	0.527925	1.44835	0.0443646	1	0.823266	0.295341	40	75
chr7	3169204	0.52791	5.74929	0.0012945	0.0633712	0.52791	0	45	35.5
chr2	124139626	0.527778	1.06659	0.0447527	1	1	0.472222	29	18
chr8	105954983	0.527778	1.06659	1.75413e-07	8.86915e-05	1	0.472222	17.6667	22
chr19	948400	0.527778	1.06659	0.0447527	1	1	0.472222	35.6667	26.5
chr22	38112125	0.527778	1.06659	0.000132888	0.00985086	1	0.472222	40	25.5
chrX	931600	0.527778	1.06659	0.0447527	1	1	0.472222	17.3333	14.5
chr17	39812970	0.527629	1.06614	0.00158082	0.0757231	1	0.472371	31	25
chr11	2896280	0.527306	5.74767	0.00020388	0.0136742	0.527306	0	27.3333	27
chr16	448552	0.527273	1.06508	4.29687e-06	0.000817336	1	0.472727	20.3333	18.5
chr8	144267054	0.52719	1.25249	0.0397597	1	0.898513	0.371324	43.6667	41
chr17	83153044	0.527133	1.28143	0.0199681	0.83841	0.885553	0.35842	73	62.5
chr11	69765867	0.527027	1.06434	0.0451011	1	1	0.472973	32	45.5
chr2	100975595	0.526936	1.06407	0.00634761	0.27718	1	0.473064	38.6667	35.5
chr7	151861778	0.526854	1.06382	9.81468e-05	0.00782892	1	0.473146	28.3333	20
chr1	32610399	0.526826	1.06374	0.00283083	0.128574	1	0.473174	29.6667	42.5
chr16	1180116	0.526786	1.06362	1.19319e-05	0.00168607	1	0.473214	20.3333	30.5
chr2	121752318	0.526486	1.22322	0.0377685	1	0.910956	0.38447	80	53
chr5	141864684	0.525714	1.06042	9.06568e-07	0.000277205	1	0.474286	29.6667	19.5
chr7	130490991	0.525688	5.74332	5.19574e-05	0.00487381	0.525688	0	45	16.5
chr7	130490995	0.525688	5.74332	5.19574e-05	0.00487381	0.525688	0	45	16.5
chr13	109327548	0.525641	1.06021	0.0457744	1	1	0.474359	35.6667	26
chr11	90217832	0.52551	1.05982	1.33201e-07	7.28856e-05	1	0.47449	40	35.5
chr1	155325405	0.525488	1.73618	0.00087419	0.0450256	0.740873	0.215385	43.6667	44.5
chr1	25001390	0.525487	1.57321	0.034918	1	0.781468	0.255981	73.3333	31.5
chr1	65038261	0.525418	1.05954	7.36339e-09	1.03791e-05	1	0.474582	165	167
chr18	37243961	0.525296	5.74227	4.24463e-05	0.00419719	0.525296	0	46.3333	37.5
chr16	642783	0.525228	2.58697	0.00964757	0.416553	0.620098	0.0948704	79.3333	61.5
chr16	21152566	0.525124	1.06412	0.0414062	1	0.996491	0.471368	58.3333	35.5
chr2	1839412	0.525	1.0583	0.0010802	0.0540782	1	0.475	40	30
chr9	128414004	0.525	1.0583	0.000515421	0.0288228	1	0.475	40.3333	28
chr10	57178657	0.525	1.0583	0.000515421	0.0288228	1	0.475	37	18
chr13	19345274	0.525	1.0583	1.24812e-07	6.96539e-05	1	0.475	51.3333	28
chr1	36585696	0.52474	5.74077	6.49465e-05	0.00574418	0.52474	0	19	21
chr2	130252054	0.524561	5.74028	3.23887e-06	0.000673181	0.524561	0	20.3333	21.5
chr1	99381185	0.52451	1.05684	1.17114e-07	6.67168e-05	1	0.47549	30.3333	32.5
chr14	106839218	0.524476	1.05674	0.000682925	0.036484	1	0.475524	36.6667	12
chr3	50475901	0.524194	1.0559	1.12331e-07	6.47695e-05	1	0.475806	22	31.5
chr22	19729118	0.523994	1.31389	0.0239992	0.995813	0.866587	0.342593	42.3333	49.5
chr19	23074886	0.523905	1.59774	0.00722124	0.314257	0.77241	0.248504	58	47
chr10	133279359	0.523892	5.73848	0.00265869	0.121293	0.523892	0	60.3333	40
chr4	138266441	0.52381	1.05476	0.000123355	0.00929593	1	0.47619	25.6667	16
chr7	150831662	0.52381	1.05476	0.0467308	1	1	0.47619	39.3333	17
chr17	6893802	0.52381	1.05476	0.000123355	0.00929593	1	0.47619	44	63
chr17	79271468	0.52381	1.05476	4.9788e-10	4.90237e-06	1	0.47619	24	21
chr20	12403857	0.52381	1.05476	0.000123355	0.00929593	1	0.47619	29	30
chr5	180127208	0.523749	5.73809	0.00308913	0.139414	0.523749	0	63	44
chr19	1254090	0.5237	1.60026	0.0162812	0.69082	0.771429	0.247728	27.6667	66.5
chr5	1881970	0.523569	5.7376	0.001113	0.0554987	0.523569	0	20.6667	13.5
chr22	12602369	0.523552	2.58675	0.0109938	0.473068	0.618107	0.094555	85.3333	58.5
chr18	60994708	0.523529	1.05393	2.63486e-05	0.00297811	1	0.476471	25.3333	34.5
chr19	2334750	0.52331	1.05328	1.93858e-05	0.0023827	1	0.47669	20.3333	25
chr22	49934851	0.523286	5.73684	0.000191005	0.01301	0.523286	0	22.3333	13
chr6	109979333	0.523189	5.73658	0.00155225	0.0744579	0.523189	0	35.3333	25.5
chr19	49690336	0.523077	1.05259	0.00105116	0.0528084	1	0.476923	27.3333	31.5
chr6	45402656	0.522989	1.05233	4.47314e-05	0.00436034	1	0.477011	35	25
chr9	135770561	0.522989	1.05233	4.47314e-05	0.00436034	1	0.477011	37.3333	23.5
chr15	82012486	0.522807	1.05179	1.80287e-06	0.00044443	1	0.477193	29.3333	17
chr19	53563891	0.522727	1.05155	9.19618e-08	5.61555e-05	1	0.477273	35.3333	20.5
chr4	57224574	0.522569	1.05109	0.00197802	0.0926074	1	0.477431	37.6667	25
chr18	79803775	0.522549	1.05103	1.80834e-05	0.00227279	1	0.477451	37	32
chr19	12751982	0.522482	1.33541	0.0235115	0.97716	0.855437	0.332954	41	89
chr11	2381320	0.522385	5.7344	2.40645e-05	0.0027846	0.522385	0	23.6667	13
chr20	2015660	0.522222	1.05006	0.0476305	1	1	0.477778	35.3333	28.5
chr2	241851055	0.522059	1.04958	0.000243024	0.0156947	1	0.477941	39.3333	18.5
chr19	2556601	0.521971	2.10049	0.0260784	1	0.670694	0.148723	70.3333	54.5
chr11	133841401	0.521839	1.04893	0.00018253	0.0125576	1	0.478161	32.3333	29.5
chr19	2530134	0.52183	1.0489	8.2391e-05	0.00686301	1	0.47817	19.6667	25
chr12	3033405	0.521739	1.04863	0.047919	1	1	0.478261	39.3333	17
chr20	3673827	0.521673	5.73247	0.00257162	0.117686	0.521673	0	31	13
chr1	104890894	0.52141	1.47756	0.00169729	0.0806305	0.803553	0.282143	76.3333	43.5
chr1	3204912	0.521293	2.10337	0.0168276	0.712823	0.669399	0.148106	52.3333	53
chr8	142177718	0.521236	1.04714	0.000276137	0.0173619	1	0.478764	63	46.5
chr16	19446001	0.52094	1.04627	0.000177256	0.0122613	1	0.47906	26	35.5
chr6	109283529	0.520879	1.04609	3.71701e-05	0.00382108	1	0.479121	31	43.5
chr17	31559851	0.520839	1.59913	0.00553855	0.243085	0.76746	0.246622	27	46.5
chr7	20336284	0.520833	1.04596	4.72051e-05	0.00454158	1	0.479167	31	41.5
chr12	111789919	0.520833	1.04596	0.0484804	1	1	0.479167	32	32
chr11	366986	0.520652	1.04542	3.09814e-05	0.00335558	1	0.479348	21	21.5
chr19	18778193	0.520482	5.72923	0.000380421	0.0224657	0.520482	0	49.3333	38.5
chr22	23746015	0.52023	1.04418	1.57764e-05	0.00205941	1	0.47977	42.6667	52
chr17	40797011	0.520109	1.17379	0.00441387	0.195515	0.924195	0.404086	39.6667	68.5
chr2	131039935	0.520036	2.82341	0.0261021	1	0.595592	0.0755556	62	35
chr1	2023334	0.52	1.0435	0.00014815	0.010703	1	0.48	23	25
chr9	130552386	0.52	1.0435	5.83729e-07	0.000203922	1	0.48	27.3333	25
chr9	135770762	0.519848	1.04305	0.00517309	0.227588	1	0.480152	31.3333	34.5
chr17	66690448	0.519841	1.04303	9.32237e-06	0.00141345	1	0.480159	25	16
chr16	31352399	0.519763	1.0428	0.00280622	0.12752	1	0.480237	43	40
chr20	44750142	0.51973	1.04271	0.00700567	0.305157	1	0.48027	29	51.5
chr5	180475384	0.519573	1.59513	0.0164348	0.69706	0.766632	0.247059	68.6667	21
chr14	76377017	0.519537	5.72666	0.000317591	0.0194099	0.519537	0	14	14.5
chr1	224445297	0.519481	1.04197	0.00130173	0.0636858	1	0.480519	43.3333	16
chr14	96097753	0.519444	1.04187	0.00245262	0.112612	1	0.480556	53.3333	38
chr11	2700889	0.519279	1.87029	0.0295631	1	0.704786	0.185507	42	19
chr6	1624303	0.519246	2.15129	0.00720965	0.313764	0.660091	0.140845	77.3333	71
chr2	74565048	0.519231	1.04124	0.000350108	0.0210137	1	0.480769	23	26
chr3	66910220	0.519231	1.04124	5.42054e-08	3.90095e-05	1	0.480769	26.6667	16.5
chr3	130013336	0.519231	1.04124	0.0495457	1	1	0.480769	29	23.5
chr9	109699936	0.519231	1.04124	0.0495457	1	1	0.480769	33	22
chr20	56724015	0.519231	1.04124	0.0495457	1	1	0.480769	24	20.5
chr11	1663214	0.519146	1.40522	0.0275674	1	0.824051	0.304905	65	31
chr16	54932556	0.519117	3.37108	0.0261765	1	0.564658	0.0455408	43	32.5
chr15	25612956	0.518984	2.28138	0.00582484	0.25526	0.643386	0.124402	34	31.5
chr1	5563307	0.518717	1.03973	0.000328349	0.0199558	1	0.481283	61.6667	25
chrX	153499808	0.518576	1.03931	7.44169e-05	0.00636762	1	0.481424	27	18
chr1	26142152	0.518569	1.23839	0.0454024	1	0.890051	0.371482	50.3333	27
chr15	93995070	0.518568	1.03929	8.84236e-05	0.00722553	1	0.481432	18.6667	21
chr20	62449304	0.518546	1.31386	0.00386908	0.172453	0.857487	0.338941	55	43
chr20	42085577	0.518519	1.03915	0.000111576	0.0086098	1	0.481481	36.3333	28.5
chr19	1126379	0.518421	1.03886	0.000206769	0.0138224	1	0.481579	25.3333	29
chr10	53036187	0.518395	1.03878	3.49048e-05	0.00366006	1	0.481605	43	18
chr21	45505997	0.518315	1.03855	0.00112963	0.0562129	1	0.481685	42.3333	34
chr7	5442505	0.51814	1.99924	0.00458121	0.20244	0.680975	0.162835	68.3333	38
chr15	58865131	0.518015	2.01588	0.00598727	0.262018	0.678175	0.16016	37.6667	32
chr1	34738668	0.51796	1.03751	0.000866728	0.0447018	1	0.48204	20.3333	26.5
chr1	904381	0.517809	1.54342	0.0118164	0.507224	0.778226	0.260417	25	28
chr12	53050043	0.517646	5.7215	0.000156731	0.0111728	0.517646	0	33.6667	13
chr9	130001200	0.517634	1.31705	0.0471435	1	0.854674	0.337041	47.6667	45.5
chr8	47998455	0.517544	1.03629	5.11947e-05	0.00481915	1	0.482456	34.3333	36.5
chr3	58577262	0.517437	1.03597	2.51157e-07	0.000113889	1	0.482563	30.3333	34
chr16	1952940	0.517396	1.5211	0.0213238	0.891741	0.784062	0.266667	64.6667	26
chr19	3868797	0.517105	2.02254	0.02605	1	0.675928	0.158824	58.3333	65.5
chr1	20445005	0.516667	1.03372	3.47623e-08	2.86785e-05	1	0.483333	33.3333	18.5
chr2	106586356	0.516667	1.03372	0.00156111	0.0748558	1	0.483333	39	36
chr20	2693827	0.516538	1.99198	0.043069	1	0.68	0.163462	31	22.5
chr22	41909964	0.51644	1.99692	0.032725	1	0.679078	0.162637	27.3333	30.5
chr4	9781307	0.516399	1.20208	0.00857972	0.371659	0.903411	0.387012	57.6667	48
chr1	224951841	0.516334	1.03275	0.0023787	0.109517	1	0.483666	31.3333	24
chr2	231641854	0.51626	1.03253	5.28246e-05	0.00493434	1	0.48374	38	28
chr4	188818066	0.516234	1.03246	0.000775491	0.0406186	1	0.483766	27.6667	33.5
chr4	8270457	0.516208	5.71756	6.5113e-05	0.00575415	0.516208	0	50.3333	56
chr18	31040881	0.515928	1.89865	0.0107271	0.461844	0.695006	0.179078	33.6667	59
chr16	681262	0.515449	5.71548	0.00230824	0.106518	0.515449	0	19	15.5
chr2	232351363	0.515152	5.71466	0.000461836	0.0263542	0.515152	0	22.6667	31.5
chr2	113199167	0.515065	5.71442	0.000325564	0.0198172	0.515065	0	38.3333	21.5
chr8	138168014	0.515036	1.02896	0.000552034	0.0305345	1	0.484964	44.3333	61.5
chr5	38446602	0.51503	1.24029	0.0189297	0.797282	0.883043	0.368013	65.3333	74
chr9	110173513	0.514993	5.71423	0.00184404	0.086894	0.514993	0	149.333	118
chr20	18504992	0.51499	1.02883	0.000514805	0.0287938	1	0.48501	41	49
chr10	99499703	0.514844	1.48715	0.0130952	0.559971	0.790338	0.275493	70.6667	51
chr2	25015269	0.514706	1.028	2.37643e-08	2.2415e-05	1	0.485294	24	17.5
chr7	157398040	0.514706	1.028	2.37643e-08	2.2415e-05	1	0.485294	49.3333	24.5
chr22	39219218	0.514706	1.028	2.37643e-08	2.2415e-05	1	0.485294	39.6667	31.5
chr2	128346150	0.514286	1.02677	0.000643986	0.0347273	1	0.485714	30.6667	48
chr16	743377	0.514245	1.02666	0.00038057	0.0224734	1	0.485755	21.6667	20
chr21	36386241	0.51417	1.02644	0.00385114	0.171699	1	0.48583	39.6667	16
chr15	45863573	0.514133	1.02633	4.50965e-05	0.00438707	1	0.485867	48	32.5
chr5	100688923	0.513932	1.02575	0.000356004	0.021291	1	0.486068	33.3333	18
chr19	1287149	0.51391	1.31205	0.0115111	0.494461	0.850456	0.336546	65.6667	51.5
chrY	56887099	0.513889	1.02562	3.7068e-06	0.000739029	1	0.486111	47.3333	27
chr19	54916790	0.513727	5.71074	0.000691405	0.0368684	0.513727	0	119.667	75.5
chr17	77255564	0.513237	5.70939	0.000285027	0.0178013	0.513237	0	62.6667	39.5
chr2	162838605	0.513232	1.02371	0.000181787	0.0125211	1	0.486768	28.3333	36
chr13	26698353	0.513221	1.02368	0.000164933	0.0116072	1	0.486779	32.3333	22.5
chr19	3543679	0.513199	1.02362	1.07897e-07	6.28336e-05	1	0.486801	33	77.5
chr6	25723246	0.513158	1.0235	1.70827e-08	1.81961e-05	1	0.486842	30	15.5
chr10	24360207	0.513158	1.0235	1.70827e-08	1.81961e-05	1	0.486842	34.3333	31
chr14	22937094	0.51307	1.02324	8.6795e-05	0.00712954	1	0.48693	43	41
chr15	89953765	0.513066	1.02323	0.00430609	0.190906	1	0.486934	18.3333	27.5
chr9	124423875	0.512987	1.023	2.07666e-06	0.000490374	1	0.487013	20.3333	34.5
chr20	61454402	0.512941	1.02287	0.000130357	0.00970804	1	0.487059	42.3333	21
chr20	62252565	0.512903	1.39254	0.0353633	1	0.818459	0.305556	40.3333	23
chr4	2831270	0.512821	1.02252	5.74045e-05	0.00524569	1	0.487179	32.3333	25.5
chr2	144513730	0.512809	5.70821	0.00332091	0.149143	0.512809	0	51.6667	24.5
chr10	57337119	0.512754	1.65865	0.0467963	1	0.740448	0.227694	41.6667	35.5
chr15	72184364	0.512706	5.70793	0.000737713	0.0389377	0.512706	0	22	38.5
chr21	45609770	0.51256	1.30716	0.0334457	1	0.850167	0.337607	52	15.5
chr1	62170905	0.512539	1.0217	0.000821738	0.0426673	1	0.487461	48.3333	31
chr9	81808995	0.512539	1.0217	0.000821738	0.0426673	1	0.487461	49.3333	20
chr10	100385756	0.512539	1.0217	0.000821738	0.0426673	1	0.487461	26.6667	20
chr9	133979591	0.512531	1.02168	0.000348575	0.0209505	1	0.487469	16.6667	20
chr15	70354621	0.5125	1.02159	0.00130694	0.063914	1	0.4875	42	30
chr3	13933034	0.512382	5.70703	0.000725653	0.0384009	0.512382	0	64	33.5
chr6	65512173	0.512133	1.02052	4.11854e-05	0.00410838	1	0.487867	39	33
chr14	104881365	0.512121	1.02049	8.24139e-06	0.0012961	1	0.487879	30.6667	24
chr7	101144627	0.512077	1.02036	3.39583e-06	0.000695027	1	0.487923	32	43.5
chr1	246941167	0.512069	1.02034	0.00018581	0.0127406	1	0.487931	31.3333	24.5
chr1	9471909	0.511962	1.02003	8.19145e-05	0.00683299	1	0.488038	42.3333	30
chr19	3504539	0.511905	1.01986	0.00146367	0.0706344	1	0.488095	26	25.5
chr22	35400979	0.511789	1.01953	2.5114e-05	0.00287219	1	0.488211	43	35.5
chr5	176619554	0.511713	1.89728	0.0440504	1	0.689491	0.177778	77	112.5
chr16	87702142	0.511521	1.01875	2.25948e-06	0.00051911	1	0.488479	25.3333	22.5
chr5	38461887	0.511513	1.01873	0.000768229	0.0402866	1	0.488487	14.6667	17.5
chr16	89133577	0.511364	1.0183	0.0032251	0.145116	1	0.488636	30.3333	27.5
chr14	20626148	0.511223	1.45816	0.00285049	0.129432	0.793754	0.282531	38	33.5
chr1	3309376	0.510607	5.70212	0.0130145	0.556684	0.510607	0	42.6667	74
chr4	2851963	0.510533	5.70192	0.000207359	0.0138514	0.510533	0	47	40
chr19	856765	0.510467	1.0157	2.34751e-05	0.00273305	1	0.489533	28.3333	36.5
chr8	141603020	0.510424	1.44698	0.0383049	1	0.796087	0.285663	32	38
chr19	19544642	0.510297	1.01521	4.31906e-05	0.00424975	1	0.489703	31.6667	21
chr4	20003983	0.510292	3.46252	0.00858498	0.371873	0.551201	0.0409091	96.6667	40.5
chr20	35602165	0.510237	5.7011	0.000171045	0.0119397	0.510237	0	61	38
chr7	128351167	0.51023	1.01502	1.21717e-05	0.00171012	1	0.48977	20	20
chr18	64002706	0.510136	1.09653	0.0136218	0.581796	0.948254	0.438118	43.6667	68.5
chrX	19993889	0.510126	1.16485	0.030175	1	0.910822	0.400695	136	88
chr5	132271592	0.509821	1.01384	1.47087e-06	0.000386444	1	0.490179	28.6667	33.5
chr5	14725087	0.509804	1.01379	6.16882e-05	0.00552779	1	0.490196	22	32
chr1	2016545	0.50974	1.01361	0.00458017	0.202402	1	0.49026	23.6667	12.5
chr18	79885406	0.509609	1.17933	0.00696119	0.303298	0.902552	0.392943	74.6667	50.5
chr1	17256956	0.509524	1.01298	0.000228823	0.0149696	1	0.490476	25.3333	21.5
chr2	16284064	0.509524	1.01298	1.75545e-05	0.00222541	1	0.490476	22	18
chr15	92286701	0.509454	1.01278	5.55657e-05	0.00511575	1	0.490546	38.6667	55
chr22	18974294	0.509454	1.01278	1.18549e-05	0.00167801	1	0.490546	15.3333	22.5
chr19	28793794	0.509406	5.69879	0.000702681	0.0373615	0.509406	0	46	34
chr16	68745047	0.50936	1.01251	0.000269704	0.0170285	1	0.49064	37.6667	32
chrX	49187240	0.509259	1.01222	6.24894e-05	0.00558303	1	0.490741	45	48
chr8	80147341	0.509128	1.01184	0.000196363	0.0132921	1	0.490872	25.3333	31.5
chr1	3522132	0.509058	1.01164	4.67133e-06	0.000867332	1	0.490942	18.6667	17.5
chr7	921798	0.508857	5.69726	0.000214545	0.0142244	0.508857	0	35	31.5
chr6	13860008	0.508713	1.92048	0.00900321	0.389631	0.681343	0.17263	50	54
chr1	74910973	0.508637	1.01043	8.35007e-05	0.00692558	1	0.491363	102.333	62
chr9	71801047	0.5086	1.01032	0.00338568	0.151878	1	0.4914	31	24
chr10	9658246	0.508333	1.00955	9.54872e-06	0.00143631	1	0.491667	48.3333	19.5
chrX	109983623	0.508333	1.00955	9.54872e-06	0.00143631	1	0.491667	26	32
chr6	157147693	0.508144	5.69528	0.00198405	0.0928562	0.508144	0	47	53
chr18	80159948	0.508108	5.69518	7.94244e-06	0.00126257	0.508108	0	31.6667	40.5
chr17	42652131	0.508055	1.00875	0.000437028	0.0251763	1	0.491945	62.3333	64.5
chr2	113199164	0.507792	5.6943	0.00010049	0.00797105	0.507792	0	38.3333	21.5
chr1	226127878	0.507645	2.01183	0.0331076	1	0.665022	0.157377	45.3333	60.5
chr1	1217151	0.507576	1.00738	9.02219e-05	0.00734091	1	0.492424	32	23
chr16	56976564	0.507442	1.01336	0.0479828	1	0.995614	0.488172	81.6667	30.5
chr5	127183336	0.507326	1.00666	2.58291e-07	0.000116363	1	0.492674	51.6667	23.5
chr19	35870903	0.507326	1.00666	2.58291e-07	0.000116363	1	0.492674	32.3333	40.5
chr5	157541213	0.507111	5.6924	4.22603e-05	0.00418372	0.507111	0	42.3333	48.5
chr6	51213976	0.506981	2.37388	0.0343108	1	0.618172	0.111191	73.3333	58
chr3	48351234	0.506896	1.81157	0.0380547	1	0.698827	0.191931	65.3333	65
chr19	3941101	0.506757	1.00503	3.01276e-09	6.07755e-06	1	0.493243	27.3333	25.5
chr7	44542551	0.506579	1.00452	0.0003187	0.0194668	1	0.493421	28	17.5
chr16	9214997	0.506501	1.00429	1.16298e-06	0.000327458	1	0.493499	45	69.5
chr1	202986726	0.506494	1.00427	0.000217893	0.0143945	1	0.493506	36.3333	23
chr10	43703108	0.506439	1.00412	0.000577661	0.0316964	1	0.493561	45.3333	36.5
chr17	72379672	0.50641	1.00403	0.00136179	0.0662623	1	0.49359	27	21.5
chr19	29526220	0.506223	5.68992	0.000160565	0.0113817	0.506223	0	18.3333	30.5
chr17	43937845	0.50619	1.0034	1.58466e-06	0.000406596	1	0.49381	30.6667	46
chr7	2626874	0.506127	1.00322	3.99424e-07	0.000157429	1	0.493873	20.6667	20.5
chr12	119642421	0.505952	1.00272	0.00113844	0.056597	1	0.494048	39	40
chr19	48600000	0.505747	1.00214	6.78693e-05	0.00593805	1	0.494253	15	20.5
chr6	166270296	0.505639	1.00183	3.85859e-05	0.00391973	1	0.494361	19.3333	16.5
chr10	85602386	0.505556	1.00159	0.00050267	0.0282295	1	0.494444	37.3333	24
chr4	154489802	0.505435	1.00124	0.000325154	0.0197953	1	0.494565	24.3333	31
chr17	27425847	0.505411	1.00118	0.000466182	0.0265431	1	0.494589	16	21.5
chr17	2800602	0.505208	1.0006	6.87283e-05	0.0059945	1	0.494792	38.6667	38
chr19	1149784	0.505208	1.0006	6.87283e-05	0.0059945	1	0.494792	48	28
chr11	12811953	0.505018	5.68655	3.40998e-05	0.00359904	0.505018	0	39.3333	40.5
chr14	57865461	0.504953	5.68637	0.00493063	0.217253	0.504953	0	45.6667	15
chr19	31417506	0.504804	0.999441	6.1767e-06	0.00105542	1	0.495196	40	37
chr15	101398472	0.504399	0.998284	4.22642e-05	0.00418375	1	0.495601	22.6667	21
chr17	78209898	0.504386	0.998247	0.00116769	0.0579118	1	0.495614	24	34.5
chr2	238221440	0.50431	0.998031	0.000331627	0.0201176	1	0.49569	57.3333	41
chr13	27793280	0.504253	1.2049	0.0128091	0.548357	0.880592	0.376339	58.3333	65.5
chr1	183297543	0.504159	1.38437	0.0110786	0.47644	0.807189	0.30303	54.3333	39
chr2	231628861	0.503899	0.996857	8.93718e-08	5.50695e-05	1	0.496101	15.6667	23
chr11	70152574	0.503704	0.996301	1.13528e-05	0.00162371	1	0.496296	24.3333	31
chr5	141622841	0.503676	0.996224	0.00243524	0.111884	1	0.496324	20	16.5
chr16	85542680	0.50363	0.996091	0.000234949	0.0152864	1	0.49637	42.6667	65.5
chr11	65417173	0.503527	5.68237	0.0123853	0.53089	0.503527	0	42.3333	50.5
chr10	128886327	0.503497	0.995711	6.93643e-07	0.000229478	1	0.496503	17.6667	12
chr19	56120024	0.503197	1.88797	0.0405362	1	0.679487	0.17629	16.3333	29.5
chr3	8862250	0.50319	0.994838	0.00148507	0.0715405	1	0.49681	15.6667	35.5
chr16	19383336	0.50303	0.994384	0.00042133	0.0244192	1	0.49697	29.3333	44
chr17	6995766	0.502976	0.99423	0.000185186	0.012704	1	0.497024	26	26
chr7	774012	0.502857	5.68049	8.35571e-06	0.00130902	0.502857	0	27.3333	39
chr19	1223211	0.502857	0.993891	0.000205413	0.0137558	1	0.497143	14.3333	19.5
chr1	18717259	0.502806	5.68034	0.000240161	0.015555	0.502806	0	31	35.5
chr3	49921492	0.502706	0.99346	2.17797e-05	0.0025907	1	0.497294	27.3333	43
chr7	65081545	0.502646	5.67989	0.0002096	0.0139704	0.502646	0	23.6667	19.5
chr3	71620664	0.502451	0.992736	7.66508e-06	0.00123127	1	0.497549	26.6667	20.5
chr15	74767204	0.502222	0.992086	0.00722216	0.314273	1	0.497778	29	34
chr13	113421567	0.502193	0.992003	6.3466e-06	0.00107782	1	0.497807	51	21.5
chr5	179205916	0.502137	0.991843	0.00021647	0.0143221	1	0.497863	29	37.5
chr18	29838960	0.501939	1.2265	0.0219457	0.916383	0.866522	0.364583	32.6667	28
chr7	102164195	0.501674	1.45406	0.00202455	0.0946092	0.780029	0.278355	68.3333	71
chr19	39247326	0.501665	1.37647	0.0425369	1	0.805927	0.304261	51.3333	56
chr17	65228662	0.501425	0.989821	9.44178e-06	0.00142599	1	0.498575	38.3333	33
chr2	10381084	0.501308	0.98949	2.4649e-08	2.28975e-05	1	0.498692	44.6667	34
chr21	44271814	0.50125	0.989326	2.45921e-06	0.000551096	1	0.49875	18.3333	33
chr22	43129537	0.501221	1.10113	0.0106302	0.457808	0.928881	0.42766	66.3333	43.5
chr4	54109999	0.501185	5.67577	2.66739e-05	0.00300592	0.501185	0	52.6667	60
chr16	88499933	0.501115	5.67558	0.000174868	0.0121361	0.501115	0	54.3333	72
chr11	41308929	0.50094	0.988447	0.0030987	0.139814	1	0.49906	41.3333	37.5
chr12	96110355	0.500658	0.987648	1.38514e-07	7.46484e-05	1	0.499342	43.6667	29.5
chr13	76190430	0.500645	0.987612	0.00136851	0.0665464	1	0.499355	47	28
chr19	8161257	0.50056	5.67401	0.00127445	0.0625176	0.50056	0	29.3333	19
chr8	139842933	0.500498	0.987194	0.00203209	0.0948936	1	0.499502	38	41
chr11	34248986	0.500485	5.6738	0.000349383	0.020981	0.500485	0	39.3333	32.5
chr2	227164973	0.500452	5.6737	0.000441041	0.0253592	0.500452	0	76.3333	33.5
chr7	117731749	0.500295	5.67326	0.00202606	0.0946684	0.500295	0	43.6667	31.5
chr11	70432886	0.500207	5.67301	0.000663079	0.0355857	0.500207	0	57.6667	31.5
chr19	3885830	0.500137	1.34323	0.0231222	0.962067	0.815496	0.315359	51.3333	26.5
chr1	1164733	0.5	0.985786	5.11817e-10	4.90237e-06	1	0.5	28	18
chr1	19643192	0.5	0.985786	2.80325e-05	0.00311378	1	0.5	30.6667	20
chr1	22420239	0.5	0.985786	8.46038e-06	0.00132127	1	0.5	19.3333	17
chr1	201389219	0.5	0.985786	5.11817e-10	4.90237e-06	1	0.5	34	13
chr2	240341254	0.5	0.985786	2.80325e-05	0.00311378	1	0.5	35	20
chr3	181822038	0.5	0.985786	0.000130676	0.00972378	1	0.5	24	19.5
chr6	10523421	0.5	0.985786	5.11817e-10	4.90237e-06	1	0.5	30.3333	22
chr7	18383781	0.5	0.985786	0.00398283	0.177275	1	0.5	63.6667	27.5
chr10	31749445	0.5	0.985786	0.00151367	0.0727937	1	0.5	22.6667	13
chr11	73965059	0.5	0.985786	0.00125501	0.0616799	1	0.5	20	12
chr11	91822950	0.5	0.985786	5.11817e-10	4.90237e-06	1	0.5	33.3333	31
chr12	119943520	0.5	0.985786	0.0003577	0.0213681	1	0.5	13.3333	34
chr12	121231465	0.5	0.985786	5.11817e-10	4.90237e-06	1	0.5	21.3333	15
chr12	125097153	0.5	0.985786	5.11817e-10	4.90237e-06	1	0.5	25.6667	25
chr16	29762744	0.5	0.985786	0.000245726	0.0158301	1	0.5	17.3333	16.5
chr19	46796186	0.5	0.985786	3.25624e-07	0.000136189	1	0.5	18.6667	22.5
chr21	37860673	0.5	0.985786	5.11817e-10	4.90237e-06	1	0.5	20.6667	33
chrX	154063124	0.5	0.985786	5.11817e-10	4.90237e-06	1	0.5	30.3333	23
chr19	35704264	0.499904	1.44808	0.0456099	1	0.779125	0.279221	42.6667	27
chr16	11349827	0.499823	1.50856	0.0321481	1	0.760693	0.26087	50	46
chr14	24241876	0.499813	5.6719	0.0102492	0.441802	0.499813	0	43.3333	18.5
chr2	12105244	0.499345	1.21054	0.00735548	0.319909	0.869296	0.369951	46.6667	49.5
chr18	76057598	0.49932	0.983863	0.000275607	0.017334	1	0.50068	16.6667	32
chr18	49026868	0.49927	0.983722	0.0027277	0.124216	1	0.50073	42.3333	52.5
chr10	3142163	0.498925	0.982748	0.00628175	0.274395	1	0.501075	34.3333	23
chr19	1254436	0.498869	0.98259	2.19939e-05	0.00261046	1	0.501131	35.6667	23.5
chr6	116682283	0.498764	1.83302	0.0477568	1	0.68338	0.184615	48	39
chr16	1430957	0.498694	0.982097	1.07382e-07	6.26576e-05	1	0.501306	42	53.5
chr16	89916054	0.498476	0.98148	0.00238752	0.109884	1	0.501524	25	32.5
chr1	27576160	0.498211	1.90143	0.0328089	1	0.670316	0.172105	62.3333	69
[truncated: 13,832 more rows]
