# Supplementary material for: Myelodysplastic Syndrome associated TET2 mutations affect NK cell function and genome methylation
Source: Nat Commun. 2023 Feb 3;14:588. doi: 10.1038/s41467-023-36193-w (PMC9898569; doi:10.1038/s41467-023-36193-w)
Supplement: Supplementary file 5 — Supplementary Data 3 [file 41467_2023_36193_MOESM5_ESM.xlsx]

## Sheet: Feuil1
Supplementary Data 3. List of 117 Differentially methylated Genes (Methylation diff ≥ 20%, Unadjusted P-Value ≤ 0,05)
Hypermethylated Genes
Ensembl ID	Gene symbol	Mean difference	Log2 fold-change	P-Value	Adjusted P-Value	Mean TET2 mut	Mean TET2/IDH wt	Chromosome	Start	End	entrezID	N sites	Mean Cov TET2 mut	Mean Cov TET2/IDH wt
ENSG00000231870	KRT17P3	0.831767	6.39535	0.0259895	0.999312	0.831767	0	chr17	30567700	30571748		1	48.6667	19
ENSG00000254391		0.753736	2.01109	0.0424302	0.999312	0.992424	0.238688	chr5	160685351	160692889		1	34.6667	23.5
ENSG00000276431	TMTC1	0.674775	6.09756	0.0397652	0.999312	0.674775	0	chr12	30169881	30170091		1	23.6667	17
ENSG00000265673	MIR4508	0.674156	3.74786	0.017526	0.999312	0.796605	0.122449	chr15	23562062	23562131	100616275	7	27.2857	13.5
ENSG00000164047	CAMP	0.671053	1.57522	0.000114938	0.0890324	1	0.328947	chr3	48223347	48225491	820	1	33	15.5
ENSG00000254177		0.631579	1.41629	7.19258e-05	0.0653494	1	0.368421	chr8	81058523	81067744		1	24.6667	28.5
ENSG00000250302	LINC01618	0.624288	1.38876	4.6063e-05	0.0548109	1	0.375712	chr4	52789994	52815464	152578	1	12.6667	32.5
ENSG00000231324		0.592193	1.27345	0.00151581	0.430381	1	0.407807	chr21	36632681	36637033		1	29.3333	28.5
ENSG00000268081	novel transcript, antisense to ZNF429	0.577575	5.84839	0.00494066	0.880181	0.577575	0	chr19	21554640	21569237		3	21.1111	17
ENSG00000255790		0.559034	1.16326	0.000179073	0.122025	1	0.440966	chr12	11399381	11486678		1	25	28
ENSG00000231487		0.519146	1.40522	0.0275674	0.999312	0.824051	0.304905	chr11	1662584	1663343		1	65	31
ENSG00000263862	LINC01543	0.484091	0.94147	0.00132307	0.392401	1	0.515909	chr18	26422995	26426101		1	30.3333	42
ENSG00000105507	CABP5	0.479167	0.928024	4.97663e-05	0.0565055	1	0.520833	chr19	48029953	48044053	56344	1	26.3333	18.5
ENSG00000232810	TNF	0.471699	5.50638	0.0454484	0.999312	0.471699	0	chr6	31575567	31578336	7124	4	40	22.75
ENSG00000265438	MIR4751	0.454365	3.8863	0.00916753	0.999312	0.509921	0.0555556	chr19	49933064	49933137	100616483	2	28.6667	38.25
ENSG00000224082	UBTFL8	0.44852	0.847049	0.0011254	0.374085	1	0.55148	chr3	5080212	5084429		1	38.3333	39.5
ENSG00000203664	OR2W5	0.445998	4.04918	0.0251779	0.999312	0.581414	0.135417	chr1	247491068	247492147		3	23.6667	19
ENSG00000273024	INTS4P2	0.441755	0.865157	0.000447198	0.206598	0.981735	0.53998	chr7	65647864	65715661	285905	2	35.8333	36.75
ENSG00000236834	LINC00421	0.419045	1.15683	0.00212037	0.525409	0.927699	0.508654	chr13	19345049	19346749	100287114	4	41.3333	28.625
ENSG00000230140	NPAS2-AS1	0.409419	0.812163	0.000523662	0.226563	0.97019	0.56077	chr2	100972648	100977161	101927142	3	38	33.8333
ENSG00000255216		0.405203	0.863192	0.00370428	0.753489	0.960339	0.555136	chr11	120008604	120012158		4	66.1667	55.25
ENSG00000231482		0.394991	3.14974	0.00191401	0.501636	0.820917	0.425926	chr2	1572554	1580311		2	33.6667	31.25
ENSG00000255847		0.391844	2.931	0.0196508	0.999312	0.641844	0.25	chr11	73963657	73970287		2	24.5	16
ENSG00000278976		0.391119	3.82156	0.0400743	0.999312	0.436232	0.0451128	chr2	144511391	144514451		7	52.2857	31.5714
ENSG00000253242	IGLVIV-64	0.389785	0.703515	0.000347329	0.181568	1	0.610215	chr22	22075366	22075666		1	27	21.5
ENSG00000232655	LINC01656	0.38087	1.29046	0.0268748	0.999312	0.634255	0.253385	chr22	44443327	44444788	101927526	1	28	45.5
ENSG00000176746	MAGEB6	0.358333	0.632179	6.32649e-08	0.00038102	1	0.641667	chrX	26192440	26195646	158809	2	16	27.5
ENSG00000214691	LINC01913	0.352144	3.24858	7.06003e-05	0.0653494	0.433777	0.0816327	chr2	41877074	41894046	388942	2	29.6667	33.5
ENSG00000217612	BTB/POZ domain zinc finger protein pseudogene	0.347194	0.737521	0.0106941	0.999312	0.833333	0.486139	chr6	145489630	145492092		2	19.3333	34.25
ENSG00000102096	PIM2	0.346257	0.605658	0.00271142	0.602748	1	0.653743	chrX	48913182	48919024	11040	1	18.6667	19.5
ENSG00000173597	SULT1B1	0.336317	0.584214	9.10308e-06	0.0184912	1	0.663683	chr4	69721162	69787961	27284	1	30	20
ENSG00000259282	SPATA8-AS1	0.336207	0.583978	0.000147881	0.103354	1	0.663793	chr15	96772005	96783312	100652749	1	23	20.5
ENSG00000234592	TJAP1P1	0.332046	0.575097	1.79185e-06	0.00610504	1	0.667954	chrX	129041536	129043183		1	22.6667	39.5
ENSG00000254654	LINC02685	0.328669	1.22078	0.0492605	0.999312	0.902663	0.573995	chr11	44973902	44978028	221122	4	38	33.75
ENSG00000231078		0.324042	0.775967	0.00581612	0.936675	0.840915	0.516872	chr20	57105741	57107128		4	61	52.875
ENSG00000258144	LINC02406	0.321937	0.553743	5.3289e-06	0.0132045	1	0.678063	chr12	39087713	39092874		1	26	26.5
ENSG00000253805		0.317676	0.709987	0.0452035	0.999312	0.807331	0.489655	chr8	2033508	2035587		1	35.3333	39
ENSG00000232999		0.316667	0.542734	6.98939e-08	0.00038102	1	0.683333	chr6	2910613	2912113		1	31.6667	19
ENSG00000261154	LINC02131	0.313128	0.582911	0.0220189	0.999312	0.968333	0.655206	chr16	77590806	77610681		3	38.8889	43
ENSG00000267405		0.311834	0.533723	0.00962879	0.999312	1	0.688166	chr17	44794747	44797783		2	59.3333	40.5
ENSG00000260234		0.31044	0.708781	0.0111665	0.999312	0.838932	0.528492	chr3	150882997	150941743		4	32.8333	24.625
ENSG00000256733		0.307675	2.49807	0.00460096	0.849126	0.776229	0.468554	chr11	61055737	61067535		6	43.6111	47
ENSG00000234177	LINC01114	0.29987	0.828128	0.00645996	0.958562	0.918879	0.619008	chr2	104746638	104757719	284998	3	42.4444	48.5
ENSG00000227248	FAM155A-IT1	0.299588	0.564867	0.00431506	0.834152	0.909392	0.609804	chr13	107788342	107835451	100874375	2	43.5	42.25
ENSG00000171049	FPR2	0.293827	0.52552	0.0141502	0.999312	1	0.706173	chr19	51752026	51770526	2358	3	31.1111	26
ENSG00000257507	LINC02373	0.29359	0.495497	0.000117591	0.0890324	1	0.70641	chr12	69449470	69460724		1	29.3333	28
ENSG00000236299		0.292437	1.1017	0.0372006	0.999312	0.745727	0.45329	chr7	63888200	63900735		21	50.3651	38.7857
ENSG00000011600	TYROBP	0.285796	3.56363	0.0061758	0.945696	0.359735	0.073939	chr19	35904401	35908295	7305	6	39.2778	43.8333
ENSG00000202351	RN7SKP204	0.285606	0.479509	0.000278588	0.148892	1	0.714394	chr6	13547704	13548013		1	81.3333	35.5
ENSG00000231492		0.282634	0.529511	0.00964619	0.999312	0.973485	0.690851	chr11	64420391	64432670	101927738	2	30.1667	32.75
ENSG00000214237	MINDY4B	0.281661	0.471673	1.73737e-06	0.00610504	1	0.718339	chr3	150871045	150891060	646951	1	19.3333	42.5
ENSG00000234304	SGOL1P2	0.28019	0.611029	0.0317335	0.999312	0.801507	0.521318	chr7	52891837	52897807		1	102.333	92.5
ENSG00000274087		0.278302	0.465035	0.00123755	0.386579	1	0.721698	chr10	122729455	122729740		1	24.3333	39.5
ENSG00000217455		0.277882	2.57542	0.0166719	0.999312	0.740092	0.46221	chr7	3140234	3174654	100129603	19	34.6491	33.6579
ENSG00000248343		0.270877	0.50593	0.00157932	0.443789	1	0.729123	chr4	21697450	21719026		3	40.5556	29.6667
ENSG00000272892		0.268478	2.19573	0.0422898	0.999312	0.386719	0.118241	chr10	67849525	67850746		4	52.4167	37.5
ENSG00000259495		0.26305	0.502861	0.00599558	0.940542	0.970118	0.707067	chr15	80344853	80403575	101929560	3	79.5556	53.6667
ENSG00000157322	CLEC18A	0.263024	1.1602	0.0352261	0.999312	0.857382	0.594358	chr16	69950705	69964452	283971;348174	9	48.963	78.6111
ENSG00000214415	GNAT3	0.261538	0.432355	0.000930909	0.325305	1	0.738462	chr7	80458671	80512020	346562	1	82.3333	52
ENSG00000224761	CCNYL4	0.261289	0.585251	0.00424337	0.826154	0.912886	0.651597	chr10	38164648	38212357		3	32	20
ENSG00000258057	BCDIN3D-AS1	0.261261	0.431821	1.46357e-05	0.0249328	1	0.738739	chr12	49828542	49841143	100286844	1	31.6667	35
ENSG00000226081	USP12PX	0.260556	0.441012	0.00438913	0.838997	0.988889	0.728333	chrX	90112650	90113706		2	20	40
ENSG00000251185		0.260538	0.666511	0.0243211	0.999312	0.901294	0.640756	chr4	75269068	75361182		4	35.3333	22
ENSG00000255097		0.25873	0.507667	0.0349155	0.999312	0.968254	0.709524	chr11	9242448	9245509		3	40.2222	23
ENSG00000183889		0.255916	0.482185	0.00443246	0.838997	0.900118	0.644201	chr16	16317444	16350590	9284;339044;100288332;102724993	2	331	150.25
ENSG00000215477	RCN1P1	0.254759	0.474618	0.00488895	0.876698	0.909586	0.654827	chr6	87121693	87122688		3	30.4444	37.8333
ENSG00000234186	C16orf82	0.253504	0.404962	0.00130543	0.392401	0.651508	0.398004	chr16	27066707	27069165	162083	5	39.2667	40.6
ENSG00000261482		0.253504	0.404962	0.00130543	0.392401	0.651508	0.398004	chr16	27066928	27067858		5	39.2667	40.6
ENSG00000254640		0.253272	0.440872	0.000705158	0.263294	0.97662	0.723348	chr11	59468244	59468657		5	47.5333	25
ENSG00000279471		0.253247	0.41646	0.000533824	0.22735	1	0.746753	chr19	9615561	9616905		1	62	45.5
ENSG00000203605		0.248557	0.430609	4.62506e-05	0.0548109	1	0.751443	chr1	63139250	63163153	102723938	2	36.3333	48.5
ENSG00000234761	MGAT4FP	0.247899	0.493251	0.0101584	0.999312	0.926471	0.678571	chr1	202986557	202988582	100506747	2	30.6667	20.25
ENSG00000166118	SPATA19	0.246775	0.491198	0.0408376	0.999312	0.885361	0.638586	chr11	133840631	133845538	219938	7	38.4762	36.4286
ENSG00000260848		0.246593	1.74006	0.00312634	0.670982	0.746197	0.499604	chr16	73543941	73558522		4	69.75	67.375
ENSG00000259783	LINC02259	0.241929	0.397518	0.000685238	0.25941	0.994536	0.752607	chr15	72608481	72636919	102723640	2	45.3333	36.5
ENSG00000236082		0.241018	0.440937	0.00671278	0.973245	0.961885	0.720867	chr11	131546662	131573600		5	41.8	36.1
ENSG00000228842	PCDH9-AS2	0.236835	0.554603	5.18266e-05	0.0565055	0.957914	0.721079	chr13	66825169	66915031	100874064	3	55.6667	71.6667
ENSG00000266957		0.236057	0.430614	7.51313e-05	0.0660598	1	0.763943	chr18	47077361	47091280		2	50	43.5
ENSG00000258312		0.235807	0.559146	0.000228274	0.135438	0.981241	0.745434	chr12	98113014	98292445		3	45.1111	33.6667
ENSG00000166111	SVOP	0.235095	0.457576	0.00612752	0.945696	0.978439	0.743344	chr12	108907741	109021240	55530	7	35.5714	26.6429
ENSG00000226699		0.225606	0.382402	0.000870975	0.308314	0.942616	0.71701	chr10	133345754	133350726		4	36.5	40.25
ENSG00000102174	PHEX	0.22402	0.36179	0.000193482	0.12375	1	0.77598	chrX	22032441	22251310	5251	1	33.3333	35.5
ENSG00000221120	MIR1224	0.223704	0.361677	0.0077708	0.999312	1	0.776296	chr3	184241405	184241489	100187716	2	21.6667	38.5
ENSG00000215464		0.223663	0.382347	1.80728e-05	0.028977	0.981061	0.757398	chr22	24269346	24270134		2	34.6667	41.75
ENSG00000214612	RPS19P1	0.223568	0.451022	0.0471217	0.999312	0.845014	0.621446	chr20	18504633	18505066		7	54.2381	32.1429
ENSG00000267599		0.217872	1.97726	0.027403	0.999312	0.778057	0.560185	chr19	31465653	31466431		3	34.2222	49
ENSG00000261804		0.215583	0.50939	0.0321924	0.999312	0.784761	0.569177	chr16	53373493	53384745	102723373	3	35.8889	29.5
ENSG00000230447	CTF2P	0.215531	0.353297	0.0187025	0.999312	0.995935	0.780404	chr16	30904348	30910208		3	66	55.1667
ENSG00000198083	KRTAP9-9	0.212874	0.375419	0.0163769	0.999312	0.987179	0.774306	chr17	41226653	41256364	81870	3	45	22
ENSG00000166349	RAG1	0.209019	4.45298	0.00456599	0.849126	0.209019	0	chr11	36510709	36593156	5896	1	46.6667	35
ENSG00000237138	HUNK-AS1	0.208333	0.333281	3.31848e-05	0.0472224	1	0.791667	chr21	32020966	32021782		1	42.6667	52.5
ENSG00000177138	FAM9B	0.208251	0.383354	0.00657009	0.958562	0.901434	0.693183	chrX	9024232	9164639	171483	7	36.0952	28.2143
ENSG00000279443		0.207213	0.362851	0.000195225	0.12375	1	0.792787	chr1	28544460	28546542	102725332	4	26	32.125
ENSG00000273550		0.206402	0.367235	0.0208053	0.999312	0.974921	0.768519	chr13	63034992	63097797		3	82.6667	32.8333
ENSG00000248789	LINC02118	0.205261	0.364262	0.0297633	0.999312	0.970936	0.765675	chr5	52008031	52080987	105378960	4	39.75	44.75
ENSG00000229178		0.203594	0.341291	0.0076043	0.999312	0.956435	0.752841	chr3	195655565	195657927		1	49	24.5
ENSG00000228192		0.20214	0.382372	0.0202878	0.999312	0.938456	0.736316	chr1	42834681	42846422		3	35.6667	45.6667
Hypomethylated genes
Ensembl ID	Gene symbol	Mean difference	Log2 fold-change	P-Value	Adjusted P-Value	Mean TET2 mut	Mean TET2/IDH wt	Chromosome	Start	End	entrezID	N sites	Mean Cov TET2 mut	Mean Cov TET2/IDH wt
ENSG00000267521		-0.534644	-4.28915	0.000252208	0.14214	0.106725	0.641369	chr17	76957023	76958222		3	25.3333	15
ENSG00000235337		-0.523189	-1.19292	0.00569819	0.930033	0.403441	0.92663	chr2	220127546	220212491		2	27.5	34
ENSG00000164871	SPAG11B	-0.481111	-0.933319	3.6378e-05	0.0472224	0.518889	1	chr8	7442684	7463674	10407;653423	1	21.6667	12.5
ENSG00000179142	CYP11B2	-0.447189	-0.898423	0.0115283	0.999312	0.517928	0.965116	chr8	142910559	142917843	1585	2	26.6667	30.5
ENSG00000240993	RN7SL459P	-0.426262	-1.00566	0.0298399	0.999312	0.412936	0.839198	chr12	19176288	19176589		1	86.6667	59.5
ENSG00000250259		-0.415344	-0.764228	2.92247e-05	0.0442543	0.584656	1	chr4	1027678	1028972		1	26.3333	29
ENSG00000204390	HSPA1L	-0.365	-5.22882	0.00271996	0.602748	0	0.365	chr6	31809619	31815065	3305	1	34.3333	22.5
ENSG00000224733		-0.359297	-0.634284	0.00524682	0.899451	0.640703	1	chr6	128500527	128501176		1	35	38
ENSG00000213222	TOMM40P4	-0.35034	-0.691098	6.65132e-05	0.0653494	0.535624	0.885965	chr2	131723253	131724279		3	33.6667	37.8333
ENSG00000224132		-0.335451	-0.582359	0.000271939	0.148245	0.664549	1	chr2	237257091	237257676		1	42.3333	45
ENSG00000230310		-0.28913	-4.9027	0.000442085	0.206598	0	0.28913	chr19	12552597	12553644		1	24	21.5
ENSG00000235996		-0.278333	-4.84967	0.000133238	0.0981529	0	0.278333	chr20	19212852	19213477		1	39.6667	31
ENSG00000269877	MIR371B	-0.264363	-0.453195	0.0111352	0.999312	0.710989	0.975352	chr19	53787597	53788169	442916;442917;100616185	2	76.6667	52
ENSG00000226049	TLK2P1	-0.245183	-0.401735	0.00600412	0.940542	0.754817	1	chr17	34036681	34039872		2	53.1667	28.25
ENSG00000248202	LINC02234	-0.235847	-0.383665	0.000428076	0.206598	0.764153	1	chr5	97881420	97922695	109729164	1	102.333	46.5
ENSG00000254127	IGLCOR22-1	-0.233263	-0.403914	0.00124808	0.386579	0.766737	1	chr22	32199919	32200234		2	30.3333	28
ENSG00000279199		-0.229363	-0.371833	0.00605312	0.942799	0.770637	1	chr17	40113215	40115442		2	31.6667	19
ENSG00000142748	FCN3	-0.219996	-0.500362	0.00709143	0.999312	0.705004	0.925	chr1	27369112	27374824	8547	2	34.6667	36.5
ENSG00000261168		-0.213457	-3.44602	0.0370453	0.999312	0.00200803	0.215465	chr1	151130075	151131610		6	28.3889	33.5
ENSG00000186090	HTR3D	-0.211507	-0.407715	0.0253301	0.999312	0.69703	0.908537	chr3	184031544	184039369	200909	4	38.9167	24.375
