# Supplementary material for: Myelodysplastic Syndrome associated TET2 mutations affect NK cell function and genome methylation
Source: Nat Commun. 2023 Feb 3;14:588. doi: 10.1038/s41467-023-36193-w (PMC9898569; doi:10.1038/s41467-023-36193-w)
Supplement: Supplementary file 7 — Source Data [file 41467_2023_36193_MOESM7_ESM.xlsx]

## Sheet: Figure 1A
Figure 1A
	TET2/IDHWT													TET2/IDHMUT
NKp30	95.5	79.5	98	84.7	72.3	62	62.6	99	81.1	77.8	84.8	75.5	83.8	85.9	61.4	31.6	84.1	63.7	60.6	74.5	49.1	95.9	99.5	84.3	65.9	65.3	71	93.8	84	44.7	82.1	91.5
NKp46	45.1	59.9	33.6	37	35.8	15.6	49.3	93.5	45.8	39.2	42.5	29.4	24.5	34.3	26.4	58.3	17.9	78.1	23.3	41.1	11.2	31.1	90.3	32.5	32.3	68.4	49.3	23.2	82.7	70.2	79.7	34.7
DNAM-1	97.2	95.4	97.9	93.5	14.7	94.4	86.4	24.9	71.4	84.2	99.2	94.4	97.8	95.1	74.3	81.2	98.8	78.9	83.7	90.9	92.4	92.6	33.7	90.5	97.1	68.9	84.7	97.3	87.8	83.7	72	97.6
NKG2D	81.5	62.9	59.7	59	68.4	79.6	58.7	87.4	61.4	58.3	66.1	39.9	77.8	56.4	29	80.8	49.6	58.9	84.3	84.2	56.3	59.9	90.5	83.7	61.7	49.1	68.9	59.4	75	71.9	51.6	47.6
CD96	11.4	23.4	11	8.47	5.67	7.95	8.7	42.9	6.38	9.06	14.4	7.85	17	6.87	7.87	9.54	15.7	2.8	6.61	13	11.2	8.39	41.4	5.83	14.1	13.8	21.8	15.6	4.2	28	11.6	10.1
CD85j	45.5	19	11.7	11.9	21.6	17.1	28.6	56.9	25.6	33.8	21.5	23.4	27.8	13.7	17.1	22.6	15.1	38.2	24.7	53.4	30	54.2	32.5	35.1	34.8	23.7	30.4	29.3	21.6	22.6	16.9	76.5
KIR2D	57.2	24.2	73.3	49.3	32.9	65.7	50.6	10.5	63.2	65.4	56.4	77.7	56.5	31.2	2.74	10.2	42.9	1.27	8.56	10.2	10.7	56.9	0.58	25.6	24.9	25.4	11.9	69.1	2.41	47.9	2.69	47.8
NKG2A	71.9	77.8	82.5	86	78.7	75.6	77.6	86.4	73.3	85.8	79.2	NA	NA	86.9	91.2	94.3	86.3	79.1	85.8	81.2	85.3	89.7	83.8	65.8	89.6	73.1	86.7	92.5	NA	NA	NA	NA
KLRG1	61.2	27.4	31.9	12.5	13.8	6.7	23.8	41.4	8.63	50.8	26	25.8	76	35.6	2.56	26.5	14.9	50.2	64.1	68.6	28.7	49.8	96.5	21.4	46.5	7.71	38.5	51.4	74.6	19.9	78.4	29
CD69	70.8	53.2	23.1	22.9	30.9	4.01	47.7	81.1	71.3	82.7	10.5	50.6	26.4	11.8	73.5	3.85	28.6	24.8	24.4	5.87	18.3	11.4	61.4	69.5	23.6	5.08	44.4	25.9	30.9	22.9	17	15.1
CD57	27.1	63.1	74.5	60.7	59	71.4	66.5	18.8	74.3	95.1	39.4	59.1	79	49.6	60.1	26.3	58.9	4.87	83.1	59.4	81.2	85.6	16.5	15.8	40.6	67.1	28.8	72.1	14	74.5	21.3	62.7

## Sheet: Figure 1B
Figure 1B
	TET2/IDHWT												TET2/IDHMUT
KIR2D	59.7	78.1	71.3	39	36.9	37.8	56.2	50.6	58.9	29.2	27.9	50.9	4.23	32	0.095	38.6	13.3	26.8	54.4

## Sheet: Figure 1D
Figure 1D
	TET2/IDHWT											TET2/IDHMUT
KIR2DL1	0.65	16	24.1	41.7	9.99	10.6	12.1	5.22	14.1	24.4	18.8	1.77	3.79	1.29	0.32	64.9	2.66	6.84	3.63	15	5.26	9.88	0.63	0.2	1.17	11.2
KIR2DL2/DL3	55.7	47.5	26.8	73.4	38	23.2	20.4	18.4	48.5	29.1	18	3.33	46.9	5.18	10.3	34.3	0.62	36.7	4.01	30.7	22.8	24.4	1.75	2.49	2.65	17.7
KIR3DL1/DL2	2.02	16.4	22.8	8.75	1.94	14.5	10.1	9.71	55.9	0.34	2.9	1.75	0.23	0.78	3.08	16.8	0.18	11.4	2.27	15.2	21.2	13.6	0.39	60.1	0.44	4.95

## Sheet: Figure 1E
Figure 1E
	TET2/IDHWT																			TET2/IDHMUT
Perforin	83.4	81.2	83.5	74.2	79.1	72.7	91.6	84.4	79.7	76.2	71.4	83.1	30.1	74.2	71.5	87.3	68.8	89.8	69.7	78.2	97.2	87.3	71.4	85.6	43.4	42.2	76	58.1	62.5	43.7	63	45.1	41.9	86.3	53.3	74.1	45.5	78.3	82.2	68.9	46
Granzyme B	91.2	87.4	88.8	84.9	94.1	83.8	95.4	83	79.2	86.5	92.9	85.8	69.1	79.8	83.8	88	67.5	74.9	91.6	84.5	99.5	90.4	79.1	92.4	72.5	91.6	83.9	76.6	69.8	79.7	83.6	79.9	91.9	86.5	63.1	93.3	62.2	95.8	99	79.9	87.7

## Sheet: Figure 1F
Data Used for ROC Curve analysis
TET2/IDHWT	TET2MUT
60	2.34
66.9	2.35
22.02	46.43
70.6	18
48.74	10.85
44.9	0.807
73.52	1.4
32.2	42.69
47.86	2.75
41.14	9.85
27.68	0.58
41.8	42.19
31.5	34.25
46.56	20.97
50.7	17.19
72.9	2.4
39.24	1.76
29.08
43.28
ROC Curve analysis
Area under the ROC curve
Area	0.904
Std. Error	0.05079
95% confidence interval	0,8045 to 1,000
P value	<0,0001
Data
Controls (TET2/IDHWT)	19
Patients (TET2MUT)	17
Missing Controls	0
	Sensitivity%	95% CI	Specificity%	95% CI	Likelihood ratio
< 0.6935	5.882	0,3017% to 26,98%	100	83,18% to 100,0%
< 1.104	11.76	2,090% to 34,34%	100	83,18% to 100,0%
< 1.580	17.65	6,191% to 41,03%	100	83,18% to 100,0%
< 2.050	23.53	9,555% to 47,26%	100	83,18% to 100,0%
< 2.345	29.41	13,28% to 53,13%	100	83,18% to 100,0%
< 2.375	35.29	17,31% to 58,70%	100	83,18% to 100,0%
< 2.575	41.18	21,61% to 63,99%	100	83,18% to 100,0%
< 6.300	47.06	26,17% to 69,04%	100	83,18% to 100,0%
< 10.35	52.94	30,96% to 73,83%	100	83,18% to 100,0%
< 14.02	58.82	36,01% to 78,39%	100	83,18% to 100,0%
< 17.60	64.71	41,30% to 82,69%	100	83,18% to 100,0%
< 19.49	70.59	46,87% to 86,72%	100	83,18% to 100,0%
< 21.50	76.47	52,74% to 90,44%	100	83,18% to 100,0%
< 24.85	76.47	52,74% to 90,44%	94.74	75,36% to 99,73%	14.53
< 28.38	76.47	52,74% to 90,44%	89.47	68,61% to 98,13%	7.265
< 30.29	76.47	52,74% to 90,44%	84.21	62,43% to 94,48%	4.843
< 31.85	76.47	52,74% to 90,44%	78.95	56,67% to 91,49%	3.632
< 33.23	76.47	52,74% to 90,44%	73.68	51,21% to 88,19%	2.906
< 36.75	82.35	58,97% to 93,81%	73.68	51,21% to 88,19%	3.129
< 40.19	82.35	58,97% to 93,81%	68.42	46,01% to 84,64%	2.608
< 41.47	82.35	58,97% to 93,81%	63.16	41,04% to 80,85%	2.235
< 42.00	82.35	58,97% to 93,81%	57.89	36,28% to 76,86%	1.956
< 42.44	88.24	65,66% to 97,91%	57.89	36,28% to 76,86%	2.096
< 42.99	94.12	73,02% to 99,70%	57.89	36,28% to 76,86%	2.235
< 44.09	94.12	73,02% to 99,70%	52.63	31,71% to 72,67%	1.987
< 45.67	94.12	73,02% to 99,70%	47.37	27,33% to 68,29%	1.788
< 46.50	100	81,57% to 100,0%	47.37	27,33% to 68,29%	1.9
< 47.21	100	81,57% to 100,0%	42.11	23,14% to 63,72%	1.727
< 48.30	100	81,57% to 100,0%	36.84	19,15% to 58,96%	1.583
< 49.72	100	81,57% to 100,0%	31.58	15,36% to 53,99%	1.462
< 55.35	100	81,57% to 100,0%	26.32	11,81% to 48,79%	1.357
< 63.45	100	81,57% to 100,0%	21.05	8,508% to 43,33%	1.267
< 68.75	100	81,57% to 100,0%	15.79	5,520% to 37,57%	1.188
< 71.75	100	81,57% to 100,0%	10.53	1,870% to 31,39%	1.118
< 73.21	100	81,57% to 100,0%	5.263	0,2700% to 24,64%	1.056

## Sheet: Figure 1G
Figure 1G
TET2/IDHWT	TET2MUT	IDH1/2MUT
60	2.34	51.5
66.9	2.35	4.4
22.02	46.43	11.21
70.6	18	14.46
48.74	10.85	7.15
44.9	0.807
73.52	1.4
32.2	42.69
47.86	2.75
41.14	9.85
27.68	0.58
41.8	42.19
31.5	34.25
46.56	20.97
50.7	17.19
72.9	2.4
39.24	1.76
29.08
43.28

## Sheet: Figure 2A
Figure 2A		Sample
Patient ID	Mutation	WMC	NK-Cells	T-Cells
MUT08	exon3:c.417delA:p.P139fs	22	49	0
	exon9:c.G4108A:p.G1370R	22	33	0
	intron8:c.4044+2T>A	3	6	0
MUT14	exon10:c.C4354T:p.R1452X	16	0	0
	exon11:c.5544delA:p.S1848fs	16	0	0
MUT18	exon 3 c.658_663delCACACAinsGAACTTC : p.H220EfsX5	3	0	0
	exon3:c.2050delC:p.Q684fs	36	40	7
	exon 7 c.3955-2A>G	2	0	0
	exon11:c.5306_5307insTCCGGGCATG:p.A1769fs	34	34	4
MUT 19	exon3:c,C1642T:p.Q548X	32	2	0
	exon11:c.5060_5061del:p.Q1687fs	33	21	4
	exon11:c.5315delT:p.M1772fs	0	4	0
MUT22	exon6:c.C3646T:p.R1216X	26	0	0
	exon7:c.T3898G:p.F1300V	14	54	0
	exon11:c,4669_4672del:p.V1557fs	42	50	0
MUT23	exon11:c.G5606A:p.G1869E	49	19	0
	exon11:c.T5625A:p.C1875X	49	5	0
MUT24	exon7:c.T3860C:p.F1287S	0	40	7
MUT31	exon3:c.1693_1697del:p.I565fs	0	10	0
	exon5:c.T3577A:p.C1193S	44	6	0
	exon7:c.G3818C:p.C1273S	44	4	0
MUT 32	exon11:c.A5603G:p.H1868R	46	17	0
	exon11:c.A5770G:p.K1924E	41	20	0
MUT33	exon11:c.4895delA:p.Q1632fs	42	48	0
	exon10:c.4400delG:p.R1467fs	41	43	0

## Sheet: Figure 2B
Figure 2B
Patient ID	Mutation	WMC	Sorted NK cells
MUT08	TET2 p.P139fs	22	33
	TET2 intron8	3	6
	TET2 p.G1370R	22	49
	SF3B1 p.K700E	22	31
MUT22	TET2 p.R1216X	25.5396	0
	TET2 p.F1300V	14.2586	54
	TET2 p.V1557fs	42.1176	50
	RIT1 p.A77P	0	7
	NRAS p.G12D	0	15
	ASXL2 p.T656fs	0	2
	SRSF2 p.P95L	41.958	45
MUT19	TET2 p.Q548X	32	2
	TET2 p.Q1687fs	33	21
	TET2 p.M1772fs	0	4
	SRSF2 p.P95H	33	20
MUT31	TET2 p.I565fs	0	10
	TET2 p.C1193S	38	6
	TET2 p.C1273S	34	4
	SRSF2 p.P95H	27	4

## Sheet: Figure 2C
Figure 2C
Patient ID	VAF in Sorted NK cells (%)	% of blood KIR2D+ NK cells
MUT08	49	10.2
MUT22	54	0.58
MUT33	48	2.69
MUT18	40	10.7
MUT31	6	69.1
MUT14	0	92.9
MUT24	11	37.2
MUT32	20	47.9
MUT19	21	56.9
MUT23	19	45.9
Simple linear regression analysis
Best-fit values
Slope	-1.498
Y-intercept	77.54
X-intercept	51.78
1/slope	-0.6678
Std. Error
Slope	0.1958
Y-intercept	6.367
95% Confidence Intervals
Slope	-1,949 to -1,046
Y-intercept	62,86 to 92,22
X-intercept	44,15 to 64,40
Goodness of Fit
R squared	0.8797
Sy.x	11.41
Is slope significantly non-zero?
F	58.52
DFn, DFd	1, 8
P value	<0,0001
Deviation from zero?	Significant
Equation	Y = -1,498*X + 77,54

## Sheet: Figure 2D
Figure 2D
Patient ID	Mutation	Sorted KIR+ NK Cells	Sorted KIR- NK Cells
MUT 32	exon11:c.A5603G:p.H1868R	2.7	38.9
	exon11:c.A5770G:p.K1924E	1.2	36.2
MUT24	exon7:c.T3860C:p.F1287S	7.3	10.5
MUT08	exon9:c.G4108A:p.G1370R	48	42.1
	exon3:c.417delA:p.P139fs	1.9	36.6
	intron8:c.4044+2T>A	0	7.9
MUT 19	exon3:c.C1642T:p.Q548X	0	14.1
	exon11:c.5060_5061del:p.Q1687fs	8.9	31
	exon11:c.T5625A:p.C1875X	13	8
MUT23	exon11:c.G5606A:p.G1869E	7.7	9.3
	exon11:c.5062_5063del:p.S1688fs	14.7	22.3
	exon3:c.C1642T:p.Q548X	0	6.1

[truncated: 19 more sheets: Figure 3A, Figure 3B, Figure 3C, Figure 3D, Figure 3E, Figure 4B, Figure 4C, Figure 5B, Figure 5C, Figure 5D, Figure 6A, Figure 6B, Figure 6C, Supplementary Figure 1, Supplementary Figure 2, Supplementary Figure 3, Supplementary Figure 4, Supplementary Figure 5, Supplementary Figure 8]
